# Supplementary material for: Crystal structure of poly[di­aqua­(μ-2-carb­oxy­acetato-κ3 O,O′:O′′)(2-carb­oxy­acetato-κO)di-μ-chlorido-dicobalt(II)]
Source: Acta Crystallogr E Crystallogr Commun. 2016 Jan 1;72(Pt 1):21–4. doi: 10.1107/S2056989015023269 (PMC4704765; doi:10.1107/S2056989015023269)
Supplement: Supplementary file 1 [file e-72-00021-sup1.cif]

##############################################################################
#                                                                            #
# This CIF contains the data in a paper accepted for publication in          #
# Acta Crystallographica Section E. It conforms to the requirements of       #
# Notes for Authors for Acta Crystallographica Section E, and has been       #
# peer reviewed under the auspices of the IUCr Commission on Journals.       #
#                                                                            #
# Full details of the Crystallographic Information File format               #
# are given in the paper "The Crystallographic Information File (CIF):       #
# a New Standard Archive File for Crystallography" by S. R. Hall, F. H.      #
# Allen and I. D. Brown [Acta Cryst. (1991), A47, 655-685].                  #
#                                                                            #
# The current version of the core CIF dictionary is obtainable from          #
# ftp://ftp.iucr.org/pub/cif_core.dic.                                       #
#                                                                            #
# Software is freely available for graphical display of the structure(s)     #
# in this CIF. For information consult the CIF software page                 #
# http://www.iucr.org/resources/cif/software.                                #
#                                                                            #
# This file may be used for bona fide research purposes within the           #
# scientific community so long as proper attribution is given to the journal # 
# article from which it was obtained.                                        #
#                                                                            #
##############################################################################
data_I
_database_code_depnum_ccdc_archive 'CCDC 1440440'
_audit_creation_method     SHELXL-97
_journal_date_recd_electronic     2015-11-02
_journal_date_accepted     2015-12-03
_journal_name_full     'Acta Crystallographica, Section E'
_journal_year     2016
_journal_volume     72
_journal_issue      1
_journal_page_first     21
_journal_page_last     24
_journal_paper_category     GM
_journal_paper_doi     10.1107/S2056989015023269
_journal_coeditor_code     WM5235
loop_
    _publ_contact_author_name
    _publ_contact_author_address
    _publ_contact_author_email
    'Setifi, Zouaoui'
;
Unit\'e de Recherche de Chimie de l'Environnement et
Mol\'eculaire Structurale (CHEMS)
Universit\'e Constantine 1
Constantine 25000
Algeria
Laboratoire de Chimie, Ing\'enierie Mol\'eculaire et Nanostructures (LCIMN)
Universit\'e Ferhat Abbas S\'etif 1
S\'etif 19000
Algeria
;
 setifi_zouaoui@yahoo.fr
    'Buvailo, Andrii'
;
National Taras Shevchenko University of Kyiv, Department of Chemistry,
Volodymyrska str. 64,
01601 Kiev,
Ukraine
SciMax LLC, 2 Marshala Yakubovskogo str. 03191, Kyiv,
Ukraine
;
 futureintentions@gmail.com
_publ_contact_author_fax     '+213 (36) 62 01 24'
_publ_contact_author_phone     '+213 (36) 72 40 39'
_publ_section_title
;\
Crystal structure of
poly[diaqua(\m-2-carboxyacetato-\k^3^<i>O</i>,<i>O</i>':<i>O</i>'')(2-\
carboxyacetato-\k<i>O</i>)di-\m-chlorido-cobalt(II)]
;
_publ_section_title_footnote     .
loop_
    _publ_author_name
    _publ_author_footnote
    _publ_author_address
    'Bouaoud, Yasmina' .
;\
Unit\'e de Recherche de Chimie de l'Environnement et \
Mol\'eculaire Structurale (CHEMS)
Universit\'e Constantine 1
Constantine 25000
Algeria
;
    'Setifi, Zouaoui' .
;\
Unit\'e de Recherche de Chimie de l'Environnement et \
Mol\'eculaire Structurale (CHEMS)
Universit\'e Constantine 1
Constantine 25000
Algeria
Laboratoire de Chimie, Ing\'enierie Mol\'eculaire et Nanostructures (LCIMN)
Universit\'e Ferhat Abbas S\'etif 1
S\'etif 19000
Algeria
;
    'Buvailo, Andrii' .
;
National Taras Shevchenko University of Kyiv, Department of Chemistry,
Volodymyrska str. 64,
01601 Kiev,
Ukraine
SciMax LLC, 2 Marshala Yakubovskogo str. 03191, Kyiv,
Ukraine
;
    'Potaskalov, Vadim A.' .
;
Department of General and Inorganic Chemistry,
National Technical University of Ukraine,
`Kyiv Polytechnic Institute',
37 Prospect Peremogy, 03056 Kiev,
Ukraine
;
    'Merazig, Hocine' .
;\
Unit\'e de Recherche de Chimie de l'Environnement et \
Mol\'eculaire Structurale (CHEMS)
Universit\'e Constantine 1
Constantine 25000
Algeria
;
    'D\'en\'es, Georges' .
;
Laboratory of Solid State Chemistry and M\"ossbauer Spectroscopy
Laboratories for Inorganic Materials
Department of Chemistry and Biochemistry
Concordia University
Montr\'eal
Qu\'ebec, H3G 1M8
Canada
;
_publ_section_synopsis
;
In the title coordination polymer, [Co(C~3~H~3~O~4~)Cl(H~2~O)]<i>~n~</i>, the
sixfold coordination environment of the Co^II^ atom consists of two O atoms
from a chelating hydrogen malonate anion (HMal^-^), one O atom originating
from a \m~2~-bridging malonate ligand (HMal^-^), one O atom from a water
molecule and two \m~2~-bridging Cl^-^ atoms, connecting neighbouring
Co~2~Cl~4~ motifs into a two-dimensional polymer extending parallel to (001).
Interlayer O---H...O hydrogen bonds link the layers into a three-dimensional
network.
;
_chemical_name_systematic
;\
Poly[diaqua(\m-2-carboxyacetato-\k^3^<i>O</i>,<i>O</i>':<i>O</i>'')(2-\
carboxyacetato-\k<i>O</i>)di-\m-chlorido-cobalt(II)]
;
_chemical_name_common     ?
_chemical_formula_moiety     'C6 H10 Cl2 Co2 O10'
_chemical_formula_sum     'C6 H10 Cl2 Co2 O10'
_chemical_formula_iupac     '[Co2 (C3 H3 O4)2 Cl2 (H2 O)2]'
_chemical_formula_weight     430.90
_chemical_melting_point     ?
_symmetry_cell_setting     orthorhombic
_symmetry_space_group_name_H-M     'P b c a'
_symmetry_space_group_name_Hall     '-P 2ac 2ab'
loop_
    _symmetry_equiv_pos_as_xyz
    'x, y, z'
    '-x+1/2, -y, z+1/2'
    'x+1/2, -y+1/2, -z'
    '-x, y+1/2, -z+1/2'
    '-x, -y, -z'
    'x-1/2, y, -z-1/2'
    '-x-1/2, y-1/2, z'
    'x, -y-1/2, z-1/2'
_cell_length_a     7.568(5)
_cell_length_b     8.879(5)
_cell_length_c     19.168(5)
_cell_angle_alpha     90.000
_cell_angle_beta     90.000
_cell_angle_gamma     90.000
_cell_volume     1288.0(12)
_cell_formula_units_Z     4
_cell_measurement_reflns_used     1003
_cell_measurement_theta_min     3.36
_cell_measurement_theta_max     27.58
_cell_measurement_temperature     296(2)
_exptl_crystal_description     block
_exptl_crystal_colour     'violet'
_exptl_crystal_size_max     0.20
_exptl_crystal_size_mid     0.14
_exptl_crystal_size_min     0.07
_exptl_crystal_density_diffrn     2.222
_exptl_crystal_density_meas     ?
_exptl_crystal_density_method     'not measured'
_exptl_crystal_F_000     856
_exptl_absorpt_coefficient_mu     3.036
_exptl_absorpt_correction_type     multi-scan
_exptl_absorpt_process_details
;
(<i>SADABS</i>; Bruker, 2004)
;
_exptl_absorpt_correction_T_min     0.6319
_exptl_absorpt_correction_T_max     0.8198
_exptl_special_details
;
The O-H hydrogens were located from the
difference Fourier map but constrained to ride it's parent atom,
with U~iso~ = 1.5 U~eq~(parent atom). Other hydrogens were positioned
geometrically and were also constrained to ride
on their parent atoms, with C---H = 0.97 \%A, and
U~iso~ = 1.2 U~eq~(parent atom).
;
_diffrn_ambient_temperature     296(2)
_diffrn_radiation_type     MoK\a
_diffrn_radiation_wavelength     0.71073
_diffrn_radiation_source     'fine-focus sealed tube'
_diffrn_radiation_monochromator     'horizontally mounted graphite crystal'
_diffrn_measurement_device_type     'Nonius KappaCCD'
_diffrn_measurement_device     '95mm CCD camera on \k-goniostat'
_diffrn_measurement_method     '\f scans and \w scans with \k offset'
_diffrn_detector_area_resol_mean     9
_diffrn_reflns_number     6888
_diffrn_reflns_av_R_equivalents     0.0545
_diffrn_reflns_av_sigmaI/netI     0.0555
_diffrn_reflns_theta_min     3.43
_diffrn_reflns_theta_max     30.01
_diffrn_reflns_theta_full     30.01
_diffrn_measured_fraction_theta_max     0.992
_diffrn_measured_fraction_theta_full     0.992
_diffrn_reflns_limit_h_min     -10
_diffrn_reflns_limit_h_max     10
_diffrn_reflns_limit_k_min     -12
_diffrn_reflns_limit_k_max     12
_diffrn_reflns_limit_l_min     -24
_diffrn_reflns_limit_l_max     26
_refine_special_details
;
 Refinement of F^2^ against ALL reflections.  The weighted R-factor wR and
 goodness of fit S are based on F^2^, conventional R-factors R are based
 on F, with F set to zero for negative F^2^. The threshold expression of
 F^2^ > 2sigma(F^2^) is used only for calculating R-factors(gt) etc. and is
 not relevant to the choice of reflections for refinement.  R-factors based
 on F^2^ are statistically about twice as large as those based on F, and R-
 factors based on ALL data will be even larger.
;
_reflns_number_total     1875
_reflns_number_gt     1400
_reflns_threshold_expression     I>2sigma(I)
_refine_ls_structure_factor_coef     Fsqd
_refine_ls_matrix_type     full
_refine_ls_R_factor_all     0.0711
_refine_ls_R_factor_gt     0.0459
_refine_ls_wR_factor_gt     0.1057
_refine_ls_wR_factor_ref     0.1159
_refine_ls_goodness_of_fit_ref     1.053
_refine_ls_restrained_S_all     1.053
_refine_ls_number_reflns     1875
_refine_ls_number_parameters     91
_refine_ls_number_restraints     0
_refine_ls_hydrogen_treatment     constr
_refine_ls_weighting_scheme     calc
_refine_ls_weighting_details
         'calc w=1/[\s^2^(Fo^2^)+(0.0552P)^2^+0.9469P] where P=(Fo^2^+2Fc^2^)/3'
_atom_sites_solution_hydrogens     geom
_atom_sites_solution_primary     direct
_atom_sites_solution_secondary     difmap
_refine_ls_shift/su_max     0.000
_refine_ls_shift/su_mean     0.000
_refine_diff_density_max     1.053
_refine_diff_density_min     -1.000
_refine_ls_extinction_method     none
_refine_ls_extinction_coef     ?
loop_
    _atom_type_symbol
    _atom_type_description
    _atom_type_scat_dispersion_real
    _atom_type_scat_dispersion_imag
    _atom_type_scat_source
    'C' 'C' 0.0033 0.0016
                         'International Tables Vol C Tables 4.2.6.8 and 6.1.1.4'
    'H' 'H' 0.0000 0.0000
                         'International Tables Vol C Tables 4.2.6.8 and 6.1.1.4'
    'O' 'O' 0.0106 0.0060
                         'International Tables Vol C Tables 4.2.6.8 and 6.1.1.4'
    'Co' 'Co' 0.3494 0.9721
                         'International Tables Vol C Tables 4.2.6.8 and 6.1.1.4'
    'Cl' 'Cl' 0.1484 0.1585
                         'International Tables Vol C Tables 4.2.6.8 and 6.1.1.4'
_computing_data_collection
;
COLLECT (Nonius, 2000)
;
_computing_cell_refinement
;
DENZO/SCALEPACK (Otwinowski & Minor, 1997)
;
_computing_data_reduction
;
DENZO/SCALEPACK (Otwinowski & Minor, 1997)
;
_computing_structure_solution
;
SHELXS97 (Sheldrick, 2008)
;
_computing_structure_refinement
;
SHELXL97 (Sheldrick, 2008)
;
_computing_molecular_graphics
;
DIAMOND (Brandenburg, 2010)
;
_computing_publication_material
;
SHELXL97 (Sheldrick, 2008)
;
loop_
    _atom_site_type_symbol
    _atom_site_label
    _atom_site_fract_x
    _atom_site_fract_y
    _atom_site_fract_z
    _atom_site_U_iso_or_equiv
    _atom_site_adp_type
    _atom_site_calc_flag
    _atom_site_refinement_flags
    _atom_site_occupancy
    _atom_site_symmetry_multiplicity
    _atom_site_disorder_assembly
    _atom_site_disorder_group
    Co Co1 0.57087(6) 0.47694(6) 0.58530(2) 0.01449(15) Uani d . 1 1 . .
    Cl Cl1 0.71412(10) 0.46924(11) 0.47183(5) 0.0223(2) Uani d . 1 1 . .
    C C1 0.4104(4) 0.6347(4) 0.70892(19) 0.0177(7) Uani d . 1 1 . .
    C C2 0.4303(4) 0.7853(4) 0.6731(2) 0.0176(7) Uani d . 1 1 . .
    H H2A 0.3323 0.7991 0.6411 0.021 Uiso calc R 1 1 . .
    H H2B 0.4237 0.8644 0.7079 0.021 Uiso calc R 1 1 . .
    C C3 0.6012(4) 0.8016(4) 0.63323(18) 0.0133(7) Uani d . 1 1 . .
    O O1 0.6877(3) 0.9227(3) 0.64044(14) 0.0179(5) Uani d . 1 1 . .
    O O2 0.5004(3) 0.2544(3) 0.58516(16) 0.0276(6) Uani d . 1 1 . .
    H H1O2 0.5966 0.1929 0.5746 0.041 Uiso d R 1 1 . .
    H H2O2 0.3970 0.2004 0.5857 0.041 Uiso d R 1 1 . .
    O O3 0.4575(3) 0.5133(3) 0.68488(14) 0.0202(6) Uani d . 1 1 . .
    O O4 0.3363(4) 0.6465(3) 0.77023(15) 0.0321(7) Uani d . 1 1 . .
    H H1O4 0.3361 0.5574 0.7994 0.048 Uiso d R 1 1 . .
    O O5 0.6515(3) 0.6967(3) 0.59383(13) 0.0175(5) Uani d . 1 1 . .
loop_
    _atom_site_aniso_label
    _atom_site_aniso_U_11
    _atom_site_aniso_U_22
    _atom_site_aniso_U_33
    _atom_site_aniso_U_12
    _atom_site_aniso_U_13
    _atom_site_aniso_U_23
    Co1 0.0156(2) 0.0112(2) 0.0167(3) -0.00042(16) -0.00079(17) -0.00210(19)
    Cl1 0.0181(4) 0.0284(5) 0.0204(4) 0.0089(3) 0.0002(3) -0.0038(4)
    C1 0.0123(13) 0.0175(19) 0.0233(19) -0.0019(12) 0.0039(13) 0.0013(15)
    C2 0.0146(13) 0.0125(17) 0.0257(19) 0.0004(12) 0.0054(13) 0.0009(15)
    C3 0.0148(13) 0.0099(16) 0.0152(17) 0.0007(11) 0.0005(11) 0.0014(13)
    O1 0.0206(11) 0.0110(12) 0.0220(13) -0.0028(9) 0.0063(10) -0.0034(11)
    O2 0.0171(11) 0.0177(15) 0.0481(19) -0.0021(10) -0.0059(12) -0.0016(13)
    O3 0.0274(13) 0.0133(13) 0.0198(14) -0.0018(10) 0.0038(10) -0.0005(11)
    O4 0.0514(17) 0.0192(15) 0.0257(15) 0.0046(13) 0.0211(14) 0.0029(12)
    O5 0.0213(11) 0.0116(12) 0.0196(13) -0.0021(9) 0.0052(10) -0.0047(10)
_geom_special_details
;
 All esds (except the esd in the dihedral angle between two l.s. planes)
 are estimated using the full covariance matrix.  The cell esds are taken
 into account individually in the estimation of esds in distances, angles
 and torsion angles; correlations between esds in cell parameters are only
 used when they are defined by crystal symmetry.  An approximate (isotropic)
 treatment of cell esds is used for estimating esds involving l.s. planes.
;
loop_
    _geom_bond_atom_site_label_1
    _geom_bond_atom_site_label_2
    _geom_bond_site_symmetry_2
    _geom_bond_distance
    _geom_bond_publ_flag
    Co1 O2 . 2.046(3) ?
    Co1 O5 . 2.051(3) ?
    Co1 O3 . 2.118(3) ?
    Co1 O1 7_755 2.165(3) ?
    Co1 Cl1 . 2.4312(12) ?
    Co1 Cl1 5_666 2.4657(16) ?
    Cl1 Co1 5_666 2.4657(16) ?
    C1 O3 . 1.225(5) ?
    C1 O4 . 1.306(4) ?
    C1 C2 . 1.511(5) ?
    C2 C3 . 1.509(4) ?
    C2 H2A . 0.9700 ?
    C2 H2B . 0.9700 ?
    C3 O5 . 1.258(4) ?
    C3 O1 . 1.267(4) ?
    O1 Co1 7_765 2.165(3) ?
    O2 H1O2 . 0.9325 ?
    O2 H2O2 . 0.9180 ?
    O4 H1O4 . 0.9698 ?
loop_
    _geom_angle_atom_site_label_1
    _geom_angle_atom_site_label_2
    _geom_angle_atom_site_label_3
    _geom_angle_site_symmetry_1
    _geom_angle_site_symmetry_3
    _geom_angle
    _geom_angle_publ_flag
    O2 Co1 O5 . . 174.98(11) ?
    O2 Co1 O3 . . 92.46(11) ?
    O5 Co1 O3 . . 84.46(10) ?
    O2 Co1 O1 . 7_755 90.35(10) ?
    O5 Co1 O1 . 7_755 85.50(10) ?
    O3 Co1 O1 . 7_755 86.33(10) ?
    O2 Co1 Cl1 . . 95.04(9) ?
    O5 Co1 Cl1 . . 88.02(7) ?
    O3 Co1 Cl1 . . 172.49(8) ?
    O1 Co1 Cl1 7_755 . 93.10(8) ?
    O2 Co1 Cl1 . 5_666 87.62(8) ?
    O5 Co1 Cl1 . 5_666 96.38(8) ?
    O3 Co1 Cl1 . 5_666 90.93(8) ?
    O1 Co1 Cl1 7_755 5_666 176.52(8) ?
    Cl1 Co1 Cl1 . 5_666 89.89(4) ?
    Co1 Cl1 Co1 . 5_666 90.11(4) ?
    O3 C1 O4 . . 122.3(4) ?
    O3 C1 C2 . . 125.3(3) ?
    O4 C1 C2 . . 112.4(3) ?
    C3 C2 C1 . . 113.6(3) ?
    C3 C2 H2A . . 108.8 ?
    C1 C2 H2A . . 108.8 ?
    C3 C2 H2B . . 108.8 ?
    C1 C2 H2B . . 108.8 ?
    H2A C2 H2B . . 107.7 ?
    O5 C3 O1 . . 122.5(3) ?
    O5 C3 C2 . . 119.5(3) ?
    O1 C3 C2 . . 118.0(3) ?
    C3 O1 Co1 . 7_765 124.9(2) ?
    Co1 O2 H1O2 . . 111.3 ?
    Co1 O2 H2O2 . . 136.6 ?
    H1O2 O2 H2O2 . . 111.2 ?
    C1 O3 Co1 . . 126.2(3) ?
    C1 O4 H1O4 . . 117.0 ?
    C3 O5 Co1 . . 131.5(2) ?
loop_
    _geom_torsion_atom_site_label_1
    _geom_torsion_atom_site_label_2
    _geom_torsion_atom_site_label_3
    _geom_torsion_atom_site_label_4
    _geom_torsion_site_symmetry_1
    _geom_torsion_site_symmetry_2
    _geom_torsion_site_symmetry_3
    _geom_torsion_site_symmetry_4
    _geom_torsion
    _geom_torsion_publ_flag
    O2 Co1 Cl1 Co1 . . . 5_666 87.60(8) ?
    O5 Co1 Cl1 Co1 . . . 5_666 -96.39(8) ?
    O1 Co1 Cl1 Co1 7_755 . . 5_666 178.22(8) ?
    Cl1 Co1 Cl1 Co1 5_666 . . 5_666 0.0 ?
    O3 C1 C2 C3 . . . . -38.3(5) ?
    O4 C1 C2 C3 . . . . 141.5(3) ?
    C1 C2 C3 O5 . . . . 46.5(5) ?
    C1 C2 C3 O1 . . . . -134.3(4) ?
    O5 C3 O1 Co1 . . . 7_765 2.2(5) ?
    C2 C3 O1 Co1 . . . 7_765 -176.9(2) ?
    O4 C1 O3 Co1 . . . . 177.8(2) ?
    C2 C1 O3 Co1 . . . . -2.5(5) ?
    O2 Co1 O3 C1 . . . . -158.3(3) ?
    O5 Co1 O3 C1 . . . . 25.7(3) ?
    O1 Co1 O3 C1 7_755 . . . 111.5(3) ?
    Cl1 Co1 O3 C1 5_666 . . . -70.6(3) ?
    O1 C3 O5 Co1 . . . . 166.5(2) ?
    C2 C3 O5 Co1 . . . . -14.4(5) ?
    O3 Co1 O5 C3 . . . . -17.1(3) ?
    O1 Co1 O5 C3 7_755 . . . -103.9(3) ?
    Cl1 Co1 O5 C3 . . . . 162.9(3) ?
    Cl1 Co1 O5 C3 5_666 . . . 73.2(3) ?
loop_
    _geom_hbond_atom_site_label_D
    _geom_hbond_atom_site_label_H
    _geom_hbond_atom_site_label_A
    _geom_hbond_site_symmetry_A
    _geom_hbond_distance_DH
    _geom_hbond_distance_HA
    _geom_hbond_distance_DA
    _geom_hbond_angle_DHA
    O2 H1O2 O5 7_755 0.93 1.94 2.689(4) 135.7
    O2 H2O2 Cl1 3_456 0.92 2.32 3.135(3) 147.2
    O4 H1O4 O1 4_646 0.97 1.67 2.629(4) 169.4
