# Supplementary material for: Crystal structure of poly[di­aqua­(μ-2-carb­oxy­acetato-κ3 O,O′:O′′)(2-carb­oxy­acetato-κO)di-μ-chlorido-dicobalt(II)]
Source: Acta Crystallogr E Crystallogr Commun. 2016 Jan 1;72(Pt 1):21–4. doi: 10.1107/S2056989015023269 (PMC4704765; doi:10.1107/S2056989015023269)
Supplement: Supplementary file 2 [file e-72-00021-Isup2.hkl]

# 
# h,k,l, Fc-squared, Fo-squared, sigma(Fo-squared) and status flag 
# 
data_I
_shelx_title ' matrix_0m in Pbca' 
_shelx_refln_list_code          4 
_shelx_F_calc_maximum      250.53 
_exptl_crystal_F_000       856.00 
_reflns_d_resolution_high  0.7105 
 
loop_ 
 _symmetry_equiv_pos_as_xyz 
 'x, y, z' 
 '-x+1/2, -y, z+1/2' 
 'x+1/2, -y+1/2, -z' 
 '-x, y+1/2, -z+1/2' 
 '-x, -y, -z' 
 'x-1/2, y, -z-1/2' 
 '-x-1/2, y-1/2, z' 
 'x, -y-1/2, z-1/2' 
 
_cell_length_a     7.5680 
_cell_length_b     8.8790 
_cell_length_c    19.1680 
_cell_angle_alpha  90.000 
_cell_angle_beta   90.000 
_cell_angle_gamma  90.000 
 
_shelx_F_squared_multiplier     1.000 
 
loop_ 
 _refln_index_h 
 _refln_index_k 
 _refln_index_l 
 _refln_F_squared_calc 
 _refln_F_squared_meas 
 _refln_F_squared_sigma 
 _refln_observed_status 
   2   0   0     7637.71     7945.66    166.65 o 
   4   0   0      290.17      273.17     33.45 o 
   6   0   0     5662.27     5410.31    326.83 o 
   8   0   0     6866.19     6222.80    225.83 o 
  10   0   0      254.02      260.83    104.21 o 
   2   1   0     1085.97     1133.58     28.58 o 
   4   1   0     2099.69     2259.07     88.79 o 
   6   1   0     1030.83     1022.13     47.33 o 
   8   1   0      316.88      298.31     46.24 o 
  10   1   0      151.34      255.93     70.29 o 
   0   2   0    34322.54    34537.67   1391.31 o 
   2   2   0      249.27      394.82     26.85 o 
   4   2   0     1636.62     1557.43     86.79 o 
   6   2   0     9976.30     9340.11    218.43 o 
   8   2   0     7028.89     6515.36    198.79 o 
  10   2   0       25.20       79.93     50.99 o 
   2   3   0     9781.00    10087.46    252.69 o 
   4   3   0     1577.95     1929.14     77.64 o 
   6   3   0      405.80      449.54     45.65 o 
   8   3   0      808.85      840.02     70.81 o 
  10   3   0        8.49       20.71     45.27 o 
   0   4   0    51106.16    54780.17   2209.17 o 
   2   4   0    11932.11    13104.29    303.49 o 
   4   4   0     2539.28     2561.17    147.13 o 
   6   4   0     4373.62     4387.62    140.68 o 
   8   4   0     1440.84     1417.76     88.99 o 
  10   4   0       29.62       57.22     49.77 o 
   2   5   0     3142.02     3386.50     96.90 o 
   4   5   0     3791.95     3801.89    118.90 o 
   6   5   0     3738.01     3514.64    131.90 o 
   8   5   0     1195.71     1162.47     85.68 o 
   0   6   0    12540.30    12828.08    555.13 o 
   2   6   0      882.78     1062.86     77.30 o 
   4   6   0      653.84      681.47     51.43 o 
   6   6   0     4301.99     4217.06    146.43 o 
   8   6   0      836.31      885.70     80.04 o 
   2   7   0     5350.82     5263.67    188.89 o 
   4   7   0     1594.29     1634.80     77.84 o 
   6   7   0     5075.28     4927.57    163.44 o 
   8   7   0     1312.30     1497.40    210.19 o 
   0   8   0     1640.77     1744.98    137.68 o 
   2   8   0     3011.69     2925.43    132.35 o 
   4   8   0      727.06      654.23    164.84 o 
   6   8   0      826.52      886.42     80.15 o 
   8   8   0       21.12      123.41     96.63 o 
   2   9   0    14490.95    13585.83    440.83 o 
   4   9   0      937.07      858.50    130.10 o 
   6   9   0     1992.13     2556.52    249.46 o 
   0  10   0      128.60      126.31     72.00 o 
   2  10   0      162.12      130.93    120.63 o 
   4  10   0      264.64       77.68    115.57 o 
   6  10   0      371.93      624.60    143.99 o 
   2  11   0     2116.17     1998.15    143.41 o 
   4  11   0     2067.26     1659.09    222.94 o 
   0  12   0      552.22      797.02    153.47 o 
   2  12   0       14.42     -108.63    108.63 o 
   1   1   1    35480.33    42119.70    679.93 o 
   2   1   1      569.98      701.65     14.24 o 
   3   1   1       42.90       53.96      9.33 o 
   4   1   1     6318.69     6201.35    111.74 o 
   5   1   1      224.31      242.99     17.19 o 
   6   1   1       46.21       55.72     16.24 o 
   7   1   1    11665.42    10894.93    188.87 o 
   8   1   1       71.79       83.47     25.61 o 
   9   1   1       18.77       18.57     29.98 o 
  10   1   1      503.60      495.47     46.83 o 
   0   2   1      672.75      666.07     78.95 o 
   1   2   1     4274.60     4754.96     68.38 o 
   2   2   1      475.83      547.23     15.72 o 
   3   2   1      127.22      168.54     14.81 o 
   4   2   1      310.47      312.10     16.46 o 
   5   2   1     1470.66     1601.24     44.76 o 
   6   2   1      309.58      355.10     53.70 o 
   7   2   1        0.34      -18.59     18.59 o 
   8   2   1      152.25      257.92     30.82 o 
   9   2   1      779.56      787.96     50.57 o 
  10   2   1        2.27       28.12     30.30 o 
   1   3   1    24371.53    24918.29    340.17 o 
   2   3   1     3735.93     4104.05     78.75 o 
   3   3   1      175.36      255.59     19.09 o 
   4   3   1     2040.66     2245.67     55.14 o 
   5   3   1      465.31      474.45     35.32 o 
   6   3   1       91.49       90.18     21.06 o 
   7   3   1    11436.59    11027.74    210.56 o 
   8   3   1      600.85      583.72     43.16 o 
   9   3   1        3.88       28.22     28.76 o 
  10   3   1      601.45      569.62     60.16 o 
   0   4   1     3305.59     4708.77    709.23 o 
   1   4   1    16466.37    17467.67    298.37 o 
   2   4   1      303.87      548.94     47.36 o 
   3   4   1      624.97      722.78     35.10 o 
   4   4   1      508.72      706.09     67.27 o 
   5   4   1     1188.70     1308.46     53.80 o 
   6   4   1       63.19       79.57     21.44 o 
   7   4   1      579.31      525.27     39.34 o 
   8   4   1      254.48      312.79     36.48 o 
   9   4   1      775.90      796.85     54.96 o 
  10   4   1       44.58       69.20     35.72 o 
   1   5   1     9744.10     9937.23    199.02 o 
   2   5   1     3402.33     3888.01    146.51 o 
   3   5   1      295.03      457.50     49.79 o 
   4   5   1      235.27      275.99     26.27 o 
   5   5   1      107.60      147.18     22.64 o 
   6   5   1       99.30      119.66     26.08 o 
   7   5   1     2539.44     2595.27     78.00 o 
   8   5   1       38.73       41.39     28.89 o 
   9   5   1      167.46      191.86     38.62 o 
   0   6   1     5435.23     6862.46    887.01 o 
   1   6   1     5375.48     5297.89    126.67 o 
   2   6   1     1466.53     1530.71     48.12 o 
   3   6   1      922.85     1066.76     48.43 o 
   4   6   1      733.35      771.83     38.56 o 
   5   6   1     4035.76     4260.04     99.04 o 
   6   6   1     1713.63     1899.56     64.70 o 
   7   6   1        0.11       18.33     25.52 o 
   8   6   1      593.68      635.81     58.37 o 
   9   6   1     1404.38     1344.99     79.69 o 
   1   7   1     3359.82     3373.81     93.62 o 
   2   7   1       85.64      157.60     25.01 o 
   3   7   1       78.94       67.73     22.45 o 
   4   7   1        9.14       28.22     20.02 o 
   5   7   1      422.06      503.88     37.02 o 
   6   7   1       12.92       79.83     25.70 o 
   7   7   1     2342.66     2387.91     78.72 o 
   8   7   1       90.77      180.25     38.44 o 
   0   8   1      196.49      224.77     40.33 o 
   1   8   1     4506.58     4678.31    125.98 o 
   2   8   1      573.59      665.27     48.01 o 
   3   8   1     1898.55     1767.21     63.65 o 
   4   8   1       33.69       15.97     25.17 o 
   5   8   1     3497.77     3364.13     98.97 o 
   6   8   1      359.83      396.58     48.98 o 
   7   8   1        6.71       19.41     31.21 o 
   8   8   1       44.54      123.76     50.96 o 
   1   9   1      325.60      397.54     36.61 o 
   2   9   1      225.31      299.31     38.24 o 
   3   9   1      109.34       66.46     43.21 o 
   4   9   1        0.59      -29.02     33.07 o 
   5   9   1       50.63       57.13     49.76 o 
   6   9   1        4.36       91.69     38.84 o 
   7   9   1        4.56      131.38     69.21 o 
   0  10   1      170.71      194.96     54.58 o 
   1  10   1     1905.91     1900.02     85.41 o 
   2  10   1      796.69      800.18     64.98 o 
   3  10   1     1235.23     1078.20     94.71 o 
   4  10   1       64.72      -36.42     49.65 o 
   5  10   1     2226.94     2421.15    177.96 o 
   6  10   1      502.14      720.54    109.19 o 
   1  11   1       17.56      -21.60     36.77 o 
   2  11   1        5.62      -95.91     95.91 o 
   3  11   1       79.37      -90.28    116.04 o 
   4  11   1       74.58      -82.38     82.38 o 
   0  12   1      409.21      458.51    129.47 o 
   1  12   1      772.17      826.67     93.93 o 
   2  12   1      151.44      -84.62     84.62 o 
   1   0   2    16289.24    16879.21    288.71 o 
   2   0   2     1913.11     2157.56     67.91 o 
   3   0   2    16041.10    15645.54    324.04 o 
   4   0   2     2874.69     2724.24     71.61 o 
   5   0   2       72.25       64.34     17.73 o 
   6   0   2     1187.63     1125.28     48.17 o 
   7   0   2       24.20       13.21     27.66 o 
   8   0   2      261.49      267.39     44.79 o 
   9   0   2     1045.75      962.70     74.97 o 
  10   0   2      122.55       56.42     60.73 o 
   1   1   2     1141.58     1355.45     43.97 o 
   2   1   2     4052.43     4803.24     90.95 o 
   3   1   2     8301.96     9375.33    141.58 o 
   4   1   2        6.73       36.65     14.74 o 
   5   1   2      531.18      602.12     31.38 o 
   6   1   2      243.22      257.81     22.51 o 
   7   1   2      161.41      191.23     22.55 o 
   8   1   2       85.18       94.24     23.26 o 
   9   1   2       30.55       20.10     30.43 o 
  10   1   2       65.89       83.09     39.39 o 
   0   2   2    18065.07    18242.70    429.29 o 
   1   2   2      346.52      342.99     19.04 o 
   2   2   2     3542.45     4147.38     71.72 o 
   3   2   2    12437.00    13359.13    344.60 o 
   4   2   2        5.11       -9.16      9.16 o 
   5   2   2     5249.00     5263.28     91.34 o 
   6   2   2     4627.94     4402.62     82.90 o 
   7   2   2       30.46        6.06     19.96 o 
   8   2   2     1641.21     1612.57     56.26 o 
   9   2   2     1962.29     1726.37     68.16 o 
  10   2   2       79.29      129.50     39.16 o 
   1   3   2      655.62      835.43     83.96 o 
   2   3   2     1295.42     1611.30     38.33 o 
   3   3   2        4.11       21.94      9.86 o 
   4   3   2       84.00      169.39     20.56 o 
   5   3   2     6325.50     6518.56    128.07 o 
   6   3   2     1183.53     1189.23     46.89 o 
   7   3   2      657.17      871.65     72.85 o 
   8   3   2      409.03      442.81     39.80 o 
   9   3   2      586.64      622.42     48.51 o 
  10   3   2        1.99       58.76     32.44 o 
   0   4   2    25861.17    27905.72    656.18 o 
   1   4   2      185.44      224.20     36.63 o 
   2   4   2      495.25      696.26     52.53 o 
   3   4   2    10583.26    10652.07    208.56 o 
   4   4   2        9.89       25.08     15.07 o 
   5   4   2     1445.98     1479.47     50.50 o 
   6   4   2      867.88      903.95     44.57 o 
   7   4   2      217.78      234.48     30.27 o 
   8   4   2      292.28      344.82     38.29 o 
   9   4   2      711.71      650.26     50.48 o 
  10   4   2      183.34      157.50     38.61 o 
   1   5   2     5759.97     7052.42    239.24 o 
   2   5   2     6867.30     7127.77    162.70 o 
   3   5   2     3210.07     3084.54     69.25 o 
   4   5   2      246.14      300.44     27.33 o 
   5   5   2     1951.76     2049.16     60.51 o 
   6   5   2     1329.41     1336.84     53.87 o 
   7   5   2      244.26      289.94     33.59 o 
   8   5   2     1083.84     1129.56     60.56 o 
   9   5   2       97.05      134.45     36.02 o 
   0   6   2      449.92      440.82     57.47 o 
   1   6   2       77.08      116.39     21.03 o 
   2   6   2      312.64      450.86     31.01 o 
   3   6   2     4888.94     4704.54    106.22 o 
   4   6   2        2.69        5.09     17.08 o 
   5   6   2      526.40      573.79     37.15 o 
   6   6   2     1201.88     1296.12     87.63 o 
   7   6   2      116.75      106.91     28.94 o 
   8   6   2      226.64      246.39     38.45 o 
   9   6   2      206.32      231.65     44.64 o 
   1   7   2     1074.72     1353.67    144.48 o 
   2   7   2     1757.08     1764.04     56.05 o 
   3   7   2      245.47      243.68     28.26 o 
   4   7   2       48.37       56.27     23.83 o 
   5   7   2     2503.73     2372.85     78.82 o 
   6   7   2     1427.88     1593.43     85.68 o 
   7   7   2     2117.65     2249.59    109.01 o 
   8   7   2     1416.47     1500.29     77.99 o 
   0   8   2        1.61       53.72     33.21 o 
   1   8   2      372.53      415.22     52.46 o 
   2   8   2       82.67       94.21     23.23 o 
   3   8   2      149.29      217.96     29.84 o 
   4   8   2      167.04      116.76     29.54 o 
   5   8   2      534.30      579.48     52.58 o 
   6   8   2      145.13      155.91     33.24 o 
   7   8   2        0.02       30.04     30.67 o 
   8   8   2       11.92       77.73     35.73 o 
   1   9   2     6805.60     6932.19    177.96 o 
   2   9   2      592.93      664.15     53.68 o 
   3   9   2        1.77      -34.45     34.45 o 
   4   9   2       44.91       21.86     32.04 o 
   5   9   2      775.02      873.38     66.73 o 
   6   9   2      807.96      929.23     86.33 o 
   7   9   2      496.34      614.06     66.45 o 
   0  10   2        0.90       28.64     44.65 o 
   1  10   2      300.10      357.42     39.92 o 
   2  10   2       23.11      -67.99     77.36 o 
   3  10   2       82.36      -40.34     85.46 o 
   4  10   2      285.77      267.27     63.85 o 
   5  10   2       86.26      100.76     68.84 o 
   6  10   2       13.74      107.52     82.42 o 
   1  11   2      341.36      312.27     63.21 o 
   2  11   2      493.91      430.05     67.00 o 
   3  11   2       45.05      -93.37     93.37 o 
   4  11   2       32.54      -77.93     77.93 o 
   0  12   2      121.56      101.68     94.73 o 
   1  12   2        9.93      -51.69     51.69 o 
   2  12   2      190.00      -77.24    153.58 o 
   1   1   3       51.99       86.99      6.45 o 
   2   1   3    23085.90    23670.69    321.60 o 
   3   1   3    11639.90    12332.02    212.62 o 
   4   1   3    26963.99    27251.17    424.47 o 
   5   1   3     3926.84     3958.83     77.16 o 
   6   1   3      226.54      263.15     22.85 o 
   7   1   3     1178.40     1135.30     43.14 o 
   8   1   3        8.71       -3.18     22.46 o 
   9   1   3      736.45      793.07     44.41 o 
  10   1   3     2889.99     2560.39     88.28 o 
   0   2   3    10388.43    11031.53    264.96 o 
   1   2   3       39.38       54.79      7.79 o 
   2   2   3     1184.89     1250.52     29.71 o 
   3   2   3      701.98      894.84     66.41 o 
   4   2   3      495.64      588.56     23.49 o 
   5   2   3        0.02       21.94     14.71 o 
   6   2   3      657.28      765.52     32.27 o 
   7   2   3       33.51       28.86     18.04 o 
   8   2   3      437.16      519.81     35.76 o 
   9   2   3       28.88       68.51     33.27 o 
  10   2   3       18.23        6.93     34.61 o 
   1   3   3     2584.49     2807.98     55.43 o 
   2   3   3     1840.62     1755.45     37.31 o 
   3   3   3     2557.14     2894.47     86.57 o 
   4   3   3    28037.25    29776.57    917.74 o 
   5   3   3     1605.52     1835.56     59.23 o 
   6   3   3      833.66      782.80     40.21 o 
   7   3   3      424.19      529.43     38.28 o 
   8   3   3      277.21      316.46     35.30 o 
   9   3   3      692.11      666.78     49.44 o 
  10   3   3     1633.79     1548.30     85.28 o 
   0   4   3     7015.01     8702.64    359.67 o 
   1   4   3       33.09       31.09     12.20 o 
   2   4   3     2895.66     2952.76     76.19 o 
   3   4   3      824.75     1185.33     88.60 o 
   4   4   3      982.33     1012.33     37.41 o 
   5   4   3       49.02       34.71     34.51 o 
   6   4   3      596.01      679.47     39.30 o 
   7   4   3      410.60      375.81     34.88 o 
   8   4   3      925.86      946.94     54.28 o 
   9   4   3       38.41       16.70     30.94 o 
  10   4   3      470.15      455.17     60.80 o 
   1   5   3        1.39       56.84     27.16 o 
   2   5   3     7400.13     7656.70    164.62 o 
   3   5   3      137.23      160.80     19.98 o 
   4   5   3     4099.22     4287.26    102.42 o 
   5   5   3      197.92      213.26     25.08 o 
   6   5   3      326.64      352.11     32.67 o 
   7   5   3      567.02      533.36     40.38 o 
   8   5   3      101.00       75.51     29.77 o 
   9   5   3      475.37      454.24     46.66 o 
   0   6   3     1326.23     1336.43     53.17 o 
   1   6   3     1376.08     1404.86     50.86 o 
   2   6   3     7917.48     7620.86    176.75 o 
   3   6   3      765.42     1040.30     83.23 o 
   4   6   3       51.31       84.29     23.45 o 
   5   6   3      230.27      296.63     39.31 o 
   6   6   3     2918.90     2815.03     86.95 o 
   7   6   3        0.11        7.82     24.91 o 
   8   6   3      839.32      850.70     61.37 o 
   9   6   3      229.93      260.33     45.20 o 
   1   7   3     1770.50     1776.93     49.37 o 
   2   7   3     3745.42     3798.70     93.01 o 
   3   7   3       10.67        5.86     24.83 o 
   4   7   3     2350.56     2198.90    106.12 o 
   5   7   3       90.43      118.73     24.93 o 
   6   7   3      418.34      443.40     42.46 o 
   7   7   3      240.59      272.91     50.03 o 
   8   7   3      186.15      202.99     39.72 o 
   0   8   3     6149.88     6189.38    220.50 o 
   1   8   3     1401.04     1415.51     63.35 o 
   2   8   3     4013.86     4079.56    101.54 o 
   3   8   3     1997.95     1828.17     65.15 o 
   4   8   3     1234.89     1100.43     64.23 o 
   5   8   3       71.89       73.68     33.90 o 
   6   8   3     1758.85     1685.03    150.96 o 
   7   8   3        0.67       47.53     60.62 o 
   8   8   3     1237.99     1240.09     73.15 o 
   1   9   3       31.42       75.05     32.68 o 
   2   9   3      300.81      327.12     42.50 o 
   3   9   3       45.70      -53.67     53.67 o 
   4   9   3      214.38      222.95     42.21 o 
   5   9   3      223.91      225.30     44.85 o 
   6   9   3      122.27      141.96     48.91 o 
   7   9   3        3.47      126.47     51.59 o 
   0  10   3     3773.44     3629.94    168.27 o 
   1  10   3      822.02      977.28     81.50 o 
   2  10   3     3553.35     3084.77    259.97 o 
   3  10   3      619.13      591.94    104.39 o 
   4  10   3      372.42      338.90     98.64 o 
   5  10   3        6.98       39.57     52.48 o 
   6  10   3     1556.52     1503.13     91.24 o 
   1  11   3       36.80      -34.98     46.82 o 
   2  11   3       19.55      -87.61     87.61 o 
   3  11   3        0.10      -34.74     72.00 o 
   4  11   3       24.37      -63.84     63.84 o 
   0  12   3      802.57      726.28    150.31 o 
   1  12   3       64.25      -18.61     66.92 o 
   2  12   3     1824.28     1561.50    133.60 o 
   1   0   4      800.14      718.08     23.98 o 
   2   0   4    19614.56    18607.20    340.78 o 
   3   0   4    62767.68    61797.02   1763.52 o 
   4   0   4     2480.37     2323.53     94.44 o 
   5   0   4     8818.64     8185.85    215.97 o 
   6   0   4      534.89      535.47     45.65 o 
   7   0   4       29.69        8.68     28.22 o 
   8   0   4      637.90      556.24     57.30 o 
   9   0   4      629.65      614.11     66.63 o 
  10   0   4      124.74      110.75     35.32 o 
   1   1   4    10201.79     9977.28    138.07 o 
   2   1   4     8832.49     8902.75    137.21 o 
   3   1   4     5764.97     6270.88    125.43 o 
   4   1   4     2201.52     2410.92     75.01 o 
   5   1   4      269.73      264.56     22.66 o 
   6   1   4       42.20       27.60     15.96 o 
   7   1   4      425.68      431.12     36.64 o 
   8   1   4        7.82        7.78     18.14 o 
   9   1   4        8.19       96.47     28.63 o 
  10   1   4        9.33       58.50     33.40 o 
   0   2   4     1260.41     1256.66     36.78 o 
   1   2   4      680.65      764.84     18.19 o 
   2   2   4     4781.67     4834.55     86.26 o 
   3   2   4    24463.62    25154.20    642.88 o 
   4   2   4     1237.46     1212.37     31.77 o 
   5   2   4     5665.39     5545.68     95.87 o 
   6   2   4     1082.61     1137.61     37.85 o 
   7   2   4       39.56       40.20     18.55 o 
   8   2   4     1519.53     1444.10     49.99 o 
   9   2   4      315.05      302.68     44.10 o 
  10   2   4      407.37      404.73     50.94 o 
   1   3   4      364.37      373.75     22.84 o 
   2   3   4      102.79      187.05     15.78 o 
   3   3   4      117.27      232.01     18.36 o 
   4   3   4     5161.18     6095.50    149.61 o 
   5   3   4     2423.72     2615.70    115.05 o 
   6   3   4      822.85      788.88     36.31 o 
   7   3   4      350.51      369.94     29.73 o 
   8   3   4       86.60      100.35     28.84 o 
   9   3   4      651.37      628.56     48.47 o 
  10   3   4       55.08      125.01     45.80 o 
   0   4   4     8421.30     8976.25    392.83 o 
   1   4   4     1176.01     1210.25     40.20 o 
   2   4   4     9105.25     9183.25    181.76 o 
   3   4   4    15198.02    15457.53    246.64 o 
   4   4   4     1424.57     1538.57     42.08 o 
   5   4   4     2614.57     2678.55     96.21 o 
   6   4   4      478.90      527.27     36.61 o 
   7   4   4      587.43      531.09     38.82 o 
   8   4   4      349.42      358.95     38.34 o 
   9   4   4      200.73      206.79     38.01 o 
   1   5   4     8945.11     9602.71    210.18 o 
   2   5   4     1314.44     1465.48     84.23 o 
   3   5   4     2134.09     2145.56     60.53 o 
   4   5   4     4783.08     4879.98    113.34 o 
   5   5   4      733.54      860.47     42.23 o 
   6   5   4      366.55      387.23     34.06 o 
   7   5   4       54.50       86.60     26.91 o 
   8   5   4       76.26       67.19     29.79 o 
   9   5   4      878.36      960.06     66.57 o 
   0   6   4      170.81      254.67     43.89 o 
   1   6   4      694.04      861.28     40.19 o 
   2   6   4     2011.80     2423.81    176.84 o 
   3   6   4     5569.65     5294.79    136.06 o 
   4   6   4      718.82      760.21     51.46 o 
   5   6   4     1229.47     1302.43     51.77 o 
   6   6   4      899.06      971.44     49.06 o 
   7   6   4      195.94      249.75     37.08 o 
   8   6   4      176.13      183.37     39.46 o 
   9   6   4      320.00      327.29     48.59 o 
   1   7   4     1988.92     2109.20     96.21 o 
   2   7   4       51.97       65.92     27.61 o 
   3   7   4     1211.12     1153.87     47.84 o 
   4   7   4     3687.67     3696.12    114.92 o 
   5   7   4     3776.81     3544.09    114.79 o 
   6   7   4        0.44       27.11     33.39 o 
   7   7   4     1057.86     1039.46     62.58 o 
   8   7   4       48.42       78.26     35.87 o 
   0   8   4      334.17      399.14     72.00 o 
   1   8   4      158.78      199.47     26.29 o 
   2   8   4      815.91      837.78     59.94 o 
   3   8   4     1614.93     1537.54     71.53 o 
   4   8   4      341.79      287.82     59.57 o 
   5   8   4      900.69      855.34     63.88 o 
   6   8   4       19.01       87.65     37.77 o 
   7   8   4       27.50      116.99     39.23 o 
   8   8   4       32.51       53.93     62.84 o 
   1   9   4     5077.15     5095.23    141.26 o 
   2   9   4     1151.40     1133.29     86.57 o 
   3   9   4     1420.81     1326.58     72.54 o 
   4   9   4     1649.33     1515.67     78.75 o 
   5   9   4     1742.93     1706.20     87.16 o 
   6   9   4       42.89       99.84     58.80 o 
   7   9   4      223.43      251.43     49.35 o 
   0  10   4     1501.53     1438.96    128.52 o 
   1  10   4      347.18      363.98     57.39 o 
   2  10   4      126.03       88.83     53.09 o 
   3  10   4      124.72       25.71     77.66 o 
   4  10   4      388.73      391.55     72.08 o 
   5  10   4        5.23       16.06     38.55 o 
   6  10   4        7.60       95.00     57.43 o 
   1  11   4     2085.92     2014.39    109.63 o 
   2  11   4      282.01       80.99    120.61 o 
   3  11   4      477.55      316.25    115.18 o 
   4  11   4      689.36      624.91     89.42 o 
   0  12   4       30.88       62.52     89.05 o 
   1  12   4       29.09      -77.26    119.99 o 
   2  12   4      182.19      -35.21    213.78 o 
   1   1   5     7534.31     7236.61    102.44 o 
   2   1   5     2085.87     2090.41     40.63 o 
   3   1   5      856.02      777.06     28.77 o 
   4   1   5     8250.10     8163.19    162.71 o 
   5   1   5     7874.87     7595.12    143.79 o 
   6   1   5       27.34        8.32     17.59 o 
   7   1   5      804.29      798.77     43.40 o 
   8   1   5      272.50      290.82     33.37 o 
   9   1   5     2415.56     2146.66     75.52 o 
  10   1   5     1138.94     1109.68     53.37 o 
   0   2   5    14216.07    14392.57    298.57 o 
   1   2   5        0.99        1.50      9.54 o 
   2   2   5     4185.06     4589.45     86.25 o 
   3   2   5     1247.65     1102.02     38.98 o 
   4   2   5      127.00      137.00     16.52 o 
   5   2   5      220.06      230.95     19.48 o 
   6   2   5      278.91      301.92     27.61 o 
   7   2   5       16.54       -7.06     17.08 o 
   8   2   5       78.69      188.32     31.19 o 
   9   2   5       38.83       37.16     28.33 o 
  10   2   5      194.92      199.07     43.79 o 
   1   3   5     3172.20     2686.56     68.38 o 
   2   3   5     2733.06     2903.17     99.25 o 
   3   3   5     3352.89     3542.12    107.19 o 
   4   3   5     5569.02     5738.88    122.77 o 
   5   3   5     9213.51     9087.65    156.46 o 
   6   3   5        7.38      -15.72     15.72 o 
   7   3   5     2604.34     2503.16     65.91 o 
   8   3   5      385.95      358.76     37.44 o 
   9   3   5      563.97      598.06     54.30 o 
  10   3   5     1285.11     1319.76     80.19 o 
   0   4   5      612.35      894.28     75.79 o 
   1   4   5      295.11      366.53     43.58 o 
   2   4   5     5958.22     6186.59    142.17 o 
   3   4   5     4201.67     4436.75    111.08 o 
   4   4   5     1855.37     1867.78     51.56 o 
   5   4   5       26.53       47.69     18.50 o 
   6   4   5     1072.96      981.82     46.51 o 
   7   4   5       19.19       -5.87     22.42 o 
   8   4   5        0.92       -7.40     25.79 o 
   9   4   5       35.52       42.81     31.94 o 
   1   5   5     5882.23     6524.63    216.35 o 
   2   5   5      691.07      830.84     76.89 o 
   3   5   5        4.38        1.65     23.73 o 
   4   5   5     4279.33     4373.63    134.04 o 
   5   5   5     2222.51     2175.93     69.77 o 
   6   5   5      301.03      276.99     30.33 o 
   7   5   5      652.84      706.78     49.95 o 
   8   5   5       30.78        4.63     30.53 o 
   9   5   5     1257.51     1289.59     75.13 o 
   0   6   5      134.03      162.31     51.79 o 
   1   6   5       44.57       92.87     22.84 o 
   2   6   5     2430.85     2407.97     76.75 o 
   3   6   5     9760.06     9328.99    190.89 o 
   4   6   5      155.06      231.44     34.00 o 
   5   6   5     2698.37     2606.37     94.75 o 
   6   6   5       44.15       90.98     28.04 o 
   7   6   5      294.62      312.50     39.39 o 
   8   6   5       53.84       61.34     34.52 o 
   9   6   5     1074.24     1127.70     72.82 o 
   1   7   5      204.11      319.26     71.83 o 
   2   7   5       62.38       46.98     24.34 o 
   3   7   5       15.21        1.95     37.91 o 
   4   7   5     2549.59     2432.36     90.42 o 
   5   7   5      217.14      311.51     42.02 o 
   6   7   5       53.88       57.26     34.77 o 
   7   7   5      312.33      362.87     43.43 o 
   8   7   5       13.79       82.50     34.22 o 
   0   8   5      562.65      719.11     68.41 o 
   1   8   5       51.09       53.44     24.20 o 
   2   8   5     2535.67     2496.15    113.22 o 
   3   8   5     4246.15     4047.84    128.17 o 
   4   8   5      547.03      477.16     49.29 o 
   5   8   5      227.01      313.29     45.73 o 
   6   8   5      579.19      619.54     65.82 o 
   7   8   5        5.82       81.97     40.34 o 
   1   9   5      190.44      266.87     62.60 o 
   2   9   5      104.51       60.64     52.32 o 
   3   9   5        3.53      -13.75     55.24 o 
   4   9   5        7.29      -19.60     57.24 o 
   5   9   5        4.45       43.51     38.14 o 
   6   9   5       12.67       50.73     39.99 o 
   7   9   5      171.07      307.59     86.97 o 
   0  10   5      319.82      348.80     62.33 o 
   1  10   5       39.82       42.53     42.20 o 
   2  10   5      812.71      830.80     81.60 o 
   3  10   5     3286.92     2845.31    201.37 o 
   4  10   5      165.57      102.09     58.55 o 
   5  10   5      583.22      660.49     65.44 o 
   6  10   5       18.03      113.17     46.89 o 
   1  11   5       24.14      -26.47     56.27 o 
   2  11   5      497.27      554.56     98.64 o 
   3  11   5      165.72       -2.68    139.30 o 
   4  11   5       50.97       20.95     62.84 o 
   0  12   5      439.93      456.61    131.99 o 
   1  12   5        6.33      -97.41    158.52 o 
   2  12   5      405.17      377.80    161.48 o 
   0   0   6    23712.39    22552.55    645.52 o 
   1   0   6    23226.14    23148.49    470.26 o 
   2   0   6    16470.92    15049.86    360.97 o 
   3   0   6       61.53      104.19     24.82 o 
   4   0   6     2790.64     2488.66    100.88 o 
   5   0   6     2074.23     1797.03     68.83 o 
   6   0   6     1096.66     1030.95     48.57 o 
   7   0   6        0.12      -19.29     19.29 o 
   8   0   6      721.76      827.04     68.97 o 
   9   0   6      925.02      917.62     79.12 o 
  10   0   6      317.46      378.02     62.81 o 
   1   1   6      236.02      275.60     11.77 o 
   2   1   6       73.38       76.81     12.90 o 
   3   1   6     2079.67     2056.96     59.27 o 
   4   1   6       38.67       40.43     16.96 o 
   5   1   6        0.99       22.66     16.08 o 
   6   1   6       25.17      110.06     22.41 o 
   7   1   6      363.47      442.85     34.02 o 
   8   1   6       43.88       63.29     25.58 o 
   9   1   6       15.68       58.40     24.59 o 
  10   1   6       12.77       29.18     30.34 o 
   0   2   6      281.81      253.92     21.62 o 
   1   2   6     6638.19     6417.05    126.30 o 
   2   2   6     9516.90     9484.86    182.73 o 
   3   2   6     2392.15     2488.22     51.37 o 
   4   2   6     3943.04     3781.12     73.63 o 
   5   2   6     1173.14     1206.01     35.71 o 
   6   2   6    11989.44    11304.76    181.67 o 
   7   2   6      405.76      372.84     30.42 o 
   8   2   6     3849.86     3372.53     84.23 o 
   9   2   6       67.68       69.73     31.37 o 
  10   2   6      298.22      261.71     39.84 o 
   1   3   6      559.76      644.83     36.28 o 
   2   3   6     6084.02     6122.81    140.03 o 
   3   3   6        0.48       11.29     13.15 o 
   4   3   6     1708.38     1840.82     54.40 o 
   5   3   6       64.27       73.54     16.61 o 
   6   3   6       64.35      108.64     19.31 o 
   7   3   6      505.52      511.57     33.50 o 
   8   3   6        0.87       24.35     22.64 o 
   9   3   6      270.51      313.93     44.08 o 
  10   3   6      852.69      850.69     76.54 o 
   0   4   6     6551.03     6117.84    283.57 o 
   1   4   6     2545.61     2369.47     97.11 o 
   2   4   6     8571.63     8111.27    181.06 o 
   3   4   6      390.99      361.23     30.24 o 
   4   4   6      211.39      232.29     21.31 o 
   5   4   6      368.03      361.64     28.16 o 
   6   4   6     1288.62     1305.72     46.06 o 
   7   4   6       51.86       26.45     21.03 o 
   8   4   6      613.38      676.61     51.99 o 
   9   4   6       18.15       36.18     32.39 o 
   1   5   6      315.14      346.09     59.37 o 
   2   5   6     1119.31     1050.67     55.77 o 
   3   5   6      343.90      304.94     37.85 o 
   4   5   6     4925.22     4825.55    113.80 o 
   5   5   6      957.41     1081.06     44.20 o 
   6   5   6       10.15       39.32     24.59 o 
   7   5   6      305.73      340.82     39.51 o 
   8   5   6       28.75       54.12     33.32 o 
   9   5   6       81.89      148.25     40.08 o 
   0   6   6     3833.95     3536.69    198.94 o 
   1   6   6       49.66       57.21     22.35 o 
   2   6   6       52.13       74.18     27.74 o 
   3   6   6       64.85      132.58     44.84 o 
   4   6   6     1943.33     1797.89     74.27 o 
   5   6   6      734.99      743.51     54.92 o 
   6   6   6     1193.69     1216.79     59.77 o 
   7   6   6      163.31      189.78     34.59 o 
   8   6   6     1894.90     1840.79     82.02 o 
   9   6   6       21.29       -4.04     44.85 o 
   1   7   6       40.47       98.03     27.76 o 
   2   7   6     1541.92     1390.23     61.95 o 
   3   7   6      117.11       97.74     37.24 o 
   4   7   6     6766.23     6242.17    164.38 o 
   5   7   6     1202.05     1290.65     73.85 o 
   6   7   6       21.70       76.34     35.15 o 
   7   7   6      857.48      974.57    100.27 o 
   8   7   6      164.85      242.47     48.51 o 
   0   8   6     1757.53     2064.43    105.10 o 
   1   8   6      182.82      187.97     38.25 o 
   2   8   6      603.55      683.52     63.68 o 
   3   8   6        9.22      -13.53     35.44 o 
   4   8   6       23.89       27.61     33.43 o 
   5   8   6      465.06      412.24     50.28 o 
   6   8   6      169.12      236.26     57.96 o 
   7   8   6       75.28       85.68     54.60 o 
   1   9   6     1208.38     1223.90     68.35 o 
   2   9   6     3121.44     2881.95    137.92 o 
   3   9   6      472.16      338.51     46.47 o 
   4   9   6     3559.03     3341.19    126.07 o 
   5   9   6      107.25      161.19     44.29 o 
   6   9   6       12.99      104.98     42.58 o 
   7   9   6      790.27      755.97    128.84 o 
   0  10   6       44.68       54.95     72.00 o 
   1  10   6       44.71       85.51     54.27 o 
   2  10   6      241.09      211.76    103.50 o 
   3  10   6      125.34      128.45     88.79 o 
   4  10   6      132.68      110.93     44.55 o 
   5  10   6        6.73       84.34     41.54 o 
   1  11   6       97.76      118.75    100.73 o 
   2  11   6      417.40      301.01    137.05 o 
   3  11   6       65.99      -58.05    142.41 o 
   4  11   6     2777.55     2733.70    151.76 o 
   0  12   6        1.79      -34.74     92.21 o 
   1  12   6      125.25       -6.07     81.07 o 
   1   1   7    22270.90    21779.17    363.02 o 
   2   1   7    12452.97    11208.10    192.74 o 
   3   1   7      758.69      749.35     30.83 o 
   4   1   7     1913.22     1854.07     59.66 o 
   5   1   7     3920.59     3656.70     88.53 o 
   6   1   7     5746.31     5435.83    105.27 o 
   7   1   7     3296.14     2981.25     72.75 o 
   8   1   7     1469.33     1422.27     54.41 o 
   9   1   7     1185.67     1185.50     63.49 o 
  10   1   7        3.73      -18.20     29.23 o 
   0   2   7      545.26      471.32     28.29 o 
   1   2   7     3013.54     3087.12     68.00 o 
   2   2   7       88.86       63.08     53.53 o 
   3   2   7     2265.66     2106.55     72.47 o 
   4   2   7      356.62      362.84     21.19 o 
   5   2   7     1915.57     1981.25     49.22 o 
   6   2   7      668.04      756.06     36.87 o 
   7   2   7      252.45      242.08     29.51 o 
   8   2   7      108.28      132.97     27.02 o 
   9   2   7       84.20       93.59     26.93 o 
  10   2   7      153.85      162.04     44.54 o 
   1   3   7     6277.24     5611.98    149.86 o 
   2   3   7     9403.96     9166.15    201.05 o 
   3   3   7     1127.58     1127.16     59.71 o 
   4   3   7     2456.96     2384.33     64.36 o 
   5   3   7     1071.87     1037.08     44.97 o 
   6   3   7     5449.52     5229.35    103.45 o 
   7   3   7     1304.71     1320.05     49.03 o 
   8   3   7     1452.88     1492.48     64.37 o 
   9   3   7     1512.60     1528.96     91.20 o 
   0   4   7    19923.68    19077.29    802.07 o 
   1   4   7      113.38      131.73     22.92 o 
   2   4   7      144.18      147.97     18.88 o 
   3   4   7     6874.89     6487.87    153.50 o 
   4   4   7        0.04      -15.12     15.12 o 
   5   4   7      384.51      427.29     31.73 o 
   6   4   7      217.35      203.81     26.97 o 
   7   4   7      155.43      151.43     28.25 o 
   8   4   7     1148.21     1222.92     66.49 o 
   9   4   7        5.49       46.89     38.97 o 
   1   5   7     7069.46     7207.95    240.26 o 
   2   5   7     3864.01     3483.24    110.11 o 
   3   5   7      545.00      576.56     39.56 o 
   4   5   7       70.99       96.69     25.48 o 
   5   5   7     2519.33     2452.00     95.40 o 
   6   5   7     1350.38     1370.37     53.00 o 
   7   5   7      565.77      548.21     46.02 o 
   8   5   7       37.39       22.86     31.90 o 
   9   5   7      360.24      369.83     46.61 o 
   0   6   7     7531.92     7807.24    370.72 o 
   1   6   7        4.17       24.90     29.67 o 
   2   6   7       44.13       82.99     29.76 o 
   3   6   7     2549.82     2263.07     93.08 o 
   4   6   7      553.34      604.10     48.53 o 
   5   6   7     1288.15     1252.84     67.49 o 
   6   6   7      713.06      861.82     62.29 o 
   7   6   7      115.65      172.15     40.18 o 
   8   6   7      611.04      671.62     53.90 o 
   1   7   7      410.02      464.29     59.47 o 
   2   7   7      690.85      637.54     54.90 o 
   3   7   7     1527.74     1359.22    104.38 o 
   4   7   7     2454.89     2322.61     95.55 o 
   5   7   7      939.01      985.82     64.73 o 
   6   7   7      646.09      735.10     74.29 o 
   7   7   7      806.59      873.29    122.24 o 
   8   7   7      303.06      410.09     55.28 o 
   0   8   7     8427.89     8639.63    425.67 o 
   1   8   7      607.89      709.83     60.04 o 
   2   8   7      107.08       86.66     22.13 o 
   3   8   7     4356.56     3874.77    121.47 o 
   4   8   7      129.19      168.79     40.22 o 
   5   8   7     1062.31     1155.60     74.14 o 
   6   8   7     1509.25     1632.65     90.89 o 
   7   8   7        0.01       63.20     64.17 o 
   1   9   7      757.19      826.91     99.98 o 
   2   9   7       12.18       27.91     52.07 o 
   3   9   7       13.15      -32.19     51.32 o 
   4   9   7       83.25      218.17    111.57 o 
   5   9   7       78.62      117.59     43.05 o 
   6   9   7        0.22       89.94     48.50 o 
   0  10   7     3806.58     3719.21    256.41 o 
   1  10   7      851.68      900.35     79.47 o 
   2  10   7       40.06       -8.96     62.94 o 
   3  10   7     3127.67     2892.64     97.38 o 
   4  10   7      109.54       57.35     53.87 o 
   5  10   7      807.24      930.57     77.16 o 
   1  11   7        8.24      -45.57     61.32 o 
   2  11   7        7.87     -153.48    169.57 o 
   3  11   7      215.06      -23.82    260.83 o 
   4  11   7       69.80      -39.72     96.72 o 
   0  12   7     2069.03     2012.12    236.83 o 
   1  12   7      188.17      221.21     68.87 o 
   0   0   8     5157.19     4969.47    129.97 o 
   1   0   8    29280.33    28600.45   1165.21 o 
   2   0   8    17264.47    16677.86    400.34 o 
   3   0   8     5344.91     5211.05    173.66 o 
   4   0   8      126.06      115.98     30.28 o 
   5   0   8     5203.26     4662.31    171.46 o 
   6   0   8     1964.33     1966.87     82.88 o 
   7   0   8      226.03      178.99     38.99 o 
   8   0   8      428.31      504.48     59.58 o 
   9   0   8      935.26     1070.65     85.75 o 
  10   0   8      239.48      261.21     59.91 o 
   1   1   8     3970.51     3448.81     72.95 o 
   2   1   8     1715.56     1517.60     47.05 o 
   3   1   8      320.19      368.97     24.30 o 
   4   1   8     1208.25     1104.81     46.46 o 
   5   1   8      546.51      638.91     46.40 o 
   6   1   8        4.96       35.65     18.95 o 
   7   1   8      300.08      305.34     31.30 o 
   8   1   8      145.81      128.45     29.46 o 
   9   1   8       49.31       14.16     29.74 o 
  10   1   8       63.50       42.67     31.71 o 
   0   2   8     3795.31     3334.89     93.43 o 
   1   2   8     7192.44     6407.85    142.94 o 
   2   2   8     3306.14     3067.34     69.60 o 
   3   2   8     3413.51     2998.29     54.69 o 
   4   2   8      400.93      433.08     25.52 o 
   5   2   8    11156.28    10544.85    196.53 o 
   6   2   8     1269.27     1185.52     40.48 o 
   7   2   8       97.28       82.06     19.77 o 
   8   2   8      329.99      313.91     33.16 o 
   9   2   8     1857.00     1872.73     74.08 o 
  10   2   8       61.69       38.73     49.09 o 
   1   3   8     1082.69     1087.54     48.00 o 
   2   3   8      308.49      295.52     25.09 o 
   3   3   8     4471.99     4444.12     99.86 o 
   4   3   8       16.73        7.83     12.63 o 
   5   3   8      212.54      193.66     24.81 o 
   6   3   8       58.58       39.05     20.97 o 
   7   3   8     1924.17     1949.06     64.31 o 
   8   3   8        8.19       40.30     24.94 o 
   9   3   8      140.56      152.86     31.63 o 
   0   4   8     8427.07     8452.06    380.19 o 
   1   4   8     8577.65     8221.44    214.88 o 
   2   4   8     2545.26     2451.46     72.52 o 
   3   4   8     4351.28     4210.50     88.98 o 
   4   4   8       57.56       66.16     23.62 o 
   5   4   8     6637.51     6180.82    136.96 o 
   6   4   8       70.15       92.30     23.78 o 
   7   4   8       30.63       23.50     23.26 o 
   8   4   8      617.94      812.59     55.47 o 
   9   4   8     1621.28     1444.21     77.19 o 
   1   5   8    10583.69    10129.31    323.76 o 
   2   5   8     1349.39     1285.81     62.90 o 
   3   5   8       53.56       90.79     33.05 o 
   4   5   8      383.21      414.90     39.56 o 
   5   5   8       56.18       11.56     41.47 o 
   6   5   8      249.94      278.07     33.44 o 
   7   5   8     4453.25     4424.08    118.66 o 
   8   5   8       34.35       27.21     31.79 o 
   9   5   8       32.75       33.80     32.67 o 
   0   6   8     1603.98     1885.18    137.68 o 
   1   6   8     4873.94     4608.95    174.83 o 
   2   6   8      364.98      348.79     63.08 o 
   3   6   8      773.84      813.77     98.76 o 
   4   6   8        3.61       52.15     44.59 o 
   5   6   8      947.74     1026.08     63.42 o 
   6   6   8      219.49      214.62     38.87 o 
   7   6   8       87.99      103.01     40.77 o 
   8   6   8      509.05      539.26     58.93 o 
   1   7   8     3656.46     3495.20    151.83 o 
   2   7   8      742.11      684.14     58.24 o 
   3   7   8      109.08      136.57     62.41 o 
   4   7   8     1429.88     1353.25     71.16 o 
   5   7   8      399.61      401.33     46.96 o 
   6   7   8       16.34      107.01     36.19 o 
   7   7   8     5963.11     5710.60    179.37 o 
   8   7   8       10.82       30.25     39.43 o 
   0   8   8     2392.85     2655.68    190.10 o 
   1   8   8      125.26      133.77     75.79 o 
   2   8   8      429.08      461.61     56.88 o 
   3   8   8      141.27      116.91     45.28 o 
   4   8   8        5.51      -14.62     32.99 o 
   5   8   8      631.43      626.56     58.45 o 
   6   8   8       79.98      183.35     49.28 o 
   7   8   8        3.28      129.37     49.77 o 
   1   9   8     4555.94     4500.06    199.10 o 
   2   9   8       48.18       -5.83     50.68 o 
   3   9   8       12.89      -54.79     54.79 o 
   4   9   8     1385.32     1315.80     80.95 o 
   5   9   8       32.42       77.41     43.31 o 
   6   9   8       57.03      197.00     54.86 o 
   0  10   8       83.71      147.15     81.47 o 
   1  10   8        8.11       31.47     31.79 o 
   2  10   8        1.25      -65.91     65.91 o 
   3  10   8      246.06      278.99     99.85 o 
   4  10   8       31.50      -17.93     38.55 o 
   5  10   8       27.48       81.45     32.89 o 
   1  11   8     1412.57     1337.61    132.69 o 
   2  11   8      702.76      646.70    130.42 o 
   3  11   8      123.48     -131.84    240.31 o 
   1   1   9        1.04       -7.60     10.86 o 
   2   1   9    23494.44    22712.12    426.73 o 
   3   1   9       12.86       17.53     12.04 o 
   4   1   9      362.44      305.96     29.09 o 
   5   1   9      199.42      198.92     29.38 o 
   6   1   9     5792.75     5189.32    137.71 o 
   7   1   9      138.11      103.65     25.44 o 
   8   1   9     3269.76     3180.76     90.19 o 
   9   1   9        1.43        0.21     28.79 o 
  10   1   9      670.05      621.60     58.19 o 
   0   2   9       55.49       91.31     22.66 o 
   1   2   9      446.78      516.84     42.84 o 
   2   2   9       71.05       50.99     31.66 o 
   3   2   9      374.61      330.79     32.26 o 
   4   2   9      671.85      689.78     36.36 o 
   5   2   9      631.40      635.22     38.65 o 
   6   2   9      413.61      416.80     36.52 o 
   7   2   9      184.28      182.22     26.43 o 
   8   2   9      296.48      367.34     38.43 o 
   9   2   9      131.89      134.42     36.44 o 
   1   3   9      154.30      186.02     21.93 o 
   2   3   9     4672.85     4316.98    106.57 o 
   3   3   9      122.61      112.57     21.53 o 
   4   3   9     2635.69     2584.03     78.30 o 
   5   3   9        3.58       28.56     18.27 o 
   6   3   9     3719.97     3649.39     88.19 o 
   7   3   9       22.44       58.11     26.82 o 
   8   3   9     3165.46     3215.12    174.40 o 
   9   3   9        2.36       25.15     33.48 o 
   0   4   9    11538.63    10749.09    334.71 o 
   1   4   9      153.94      194.78     28.00 o 
   2   4   9      118.03      114.19     22.34 o 
   3   4   9       33.85       38.24     19.77 o 
   4   4   9      356.77      367.46     44.39 o 
   5   4   9      291.73      254.81     27.88 o 
   6   4   9     2243.73     2227.65     60.54 o 
   7   4   9       46.58       72.29     24.01 o 
   8   4   9      323.01      319.35     35.55 o 
   9   4   9       54.65       67.10     42.45 o 
   1   5   9       52.28       58.05     30.57 o 
   2   5   9     7299.36     6470.85    154.66 o 
   3   5   9       74.79       92.63     22.57 o 
   4   5   9     2907.22     2738.41     77.91 o 
   5   5   9       15.57       41.63     22.21 o 
   6   5   9      271.58      259.44     29.17 o 
   7   5   9        0.73       42.09     23.72 o 
   8   5   9     1497.48     1320.49     70.11 o 
   9   5   9      109.48      186.76     46.54 o 
   0   6   9     7199.66     7291.27    354.93 o 
   1   6   9       59.41       64.21     35.93 o 
   2   6   9      296.95      278.77     38.82 o 
   3   6   9      110.99       87.68     27.95 o 
   4   6   9      479.37      418.75     40.93 o 
   5   6   9       70.97       87.32     25.07 o 
   6   6   9     3151.96     3132.11    130.43 o 
   7   6   9        0.05      -11.45     26.91 o 
   8   6   9     1656.44     1625.90     78.62 o 
   1   7   9      250.74      245.80     51.13 o 
   2   7   9        6.48      -10.19     68.35 o 
   3   7   9      109.41       84.43     38.74 o 
   4   7   9      764.88      710.57     59.16 o 
   5   7   9       95.87      137.60     29.46 o 
   6   7   9      222.90      305.13     56.24 o 
   7   7   9        0.86       50.29     32.80 o 
   8   7   9      157.32      144.78     36.17 o 
   0   8   9    13018.35    12332.94    575.98 o 
   1   8   9       38.33      -39.75     39.75 o 
   2   8   9       75.84      -30.31     40.04 o 
   3   8   9       10.33      -44.90     44.90 o 
   4   8   9       23.38       13.12     24.79 o 
   5   8   9        2.34        6.06     26.81 o 
   6   8   9     1535.18     1675.65     90.92 o 
   7   8   9       11.67       61.64     36.10 o 
   1   9   9       21.01       50.80     63.79 o 
   2   9   9       33.48       12.56     30.74 o 
   3   9   9       10.38      -41.66     41.66 o 
   4   9   9      490.40      426.85     54.24 o 
   5   9   9       26.80       49.39     35.25 o 
   6   9   9       30.09      105.20     45.44 o 
   0  10   9     7919.39     7604.52    418.09 o 
   1  10   9       40.87       11.98     37.71 o 
   2  10   9       21.67      -14.17     40.74 o 
   3  10   9      170.76      110.85     51.72 o 
   4  10   9       10.31      -10.45     40.95 o 
   5  10   9       39.55      124.18     66.82 o 
   1  11   9       74.57      -33.83     80.84 o 
   2  11   9        2.73      -98.86    101.90 o 
   3  11   9       96.36      -25.63    170.23 o 
   0   0  10    12029.70    11229.62    472.40 o 
   1   0  10     4698.19     4028.67    192.62 o 
   2   0  10    12377.25    11510.05    346.84 o 
   3   0  10      352.39      349.51     29.60 o 
   4   0  10      402.39      400.10     45.33 o 
   5   0  10     5029.39     5025.17    237.15 o 
   6   0  10     1316.62     1174.89     86.82 o 
   7   0  10      150.14      138.34     38.13 o 
   8   0  10      304.84      279.46     52.23 o 
   9   0  10     1162.64     1144.00     91.21 o 
   1   1  10      840.64      661.88     25.93 o 
   2   1  10        9.35       42.08     13.79 o 
   3   1  10      403.44      404.26     25.28 o 
   4   1  10      848.13      856.19     42.65 o 
   5   1  10       44.07       53.06     23.18 o 
   6   1  10       27.60       48.15     27.07 o 
   7   1  10      127.34      124.80     26.31 o 
   8   1  10      324.67      316.39     36.63 o 
   9   1  10      389.26      393.42     39.99 o 
   0   2  10     1750.27     1590.91     55.79 o 
   1   2  10    10012.01     9323.21    180.77 o 
   2   2  10     4999.80     4713.46    113.24 o 
   3   2  10     2562.58     2315.20     89.33 o 
   4   2  10      263.69      300.42     29.06 o 
   5   2  10     5314.19     4766.96    113.35 o 
   6   2  10     3362.80     2978.85     85.89 o 
   7   2  10      263.07      234.75     28.00 o 
   8   2  10     1019.64      953.55     60.34 o 
   9   2  10     2207.98     2177.74     88.68 o 
   1   3  10     1169.68     1112.53     44.57 o 
   2   3  10     2903.68     2625.01     74.23 o 
   3   3  10     1153.09     1076.83     47.13 o 
   4   3  10      286.84      253.97     48.13 o 
   5   3  10        3.63       -1.97     20.73 o 
   6   3  10      138.12      148.15     31.21 o 
   7   3  10     2934.00     2825.38     89.23 o 
   8   3  10        1.46       15.60     29.52 o 
   9   3  10      104.85      127.99     37.92 o 
   0   4  10     5753.48     5136.02    177.73 o 
   1   4  10     6260.90     5779.88    161.39 o 
   2   4  10     2227.55     1932.60     63.73 o 
   3   4  10      121.68      154.12     25.52 o 
   4   4  10       30.87       55.26     27.71 o 
   5   4  10      908.29      872.68     55.39 o 
   6   4  10       43.11       68.10     23.92 o 
   7   4  10        3.51       16.99     26.20 o 
   8   4  10      503.90      525.25     48.88 o 
   9   4  10      452.89      498.29     51.86 o 
   1   5  10     4493.39     4196.60    159.87 o 
   2   5  10     1138.48     1198.12    132.74 o 
   3   5  10      741.83      755.55     47.76 o 
   4   5  10      410.71      421.49     39.78 o 
   5   5  10      810.49      768.81     52.81 o 
   6   5  10      294.57      299.91     36.07 o 
   7   5  10     1344.34     1446.99     79.19 o 
   8   5  10       14.12       34.09     36.32 o 
   0   6  10     2527.17     2459.26    162.94 o 
   1   6  10     1280.82     1249.73     92.21 o 
   2   6  10      275.36      267.33     53.12 o 
   3   6  10      352.33      378.82     39.27 o 
   4   6  10      254.59      252.67     35.17 o 
   5   6  10     1175.14     1148.15     82.22 o 
   6   6  10      277.38      386.04     41.00 o 
   7   6  10       42.47       65.61     31.57 o 
   8   6  10      674.04      797.08     68.42 o 
   1   7  10     1815.85     1860.57    109.28 o 
   2   7  10      449.54      436.79     50.92 o 
   3   7  10      385.12      324.22     40.70 o 
   4   7  10     2704.48     2490.58    109.97 o 
   5   7  10      121.00      157.74     39.11 o 
   6   7  10      119.99      125.71     39.81 o 
   7   7  10     3800.33     3946.44    134.17 o 
   0   8  10      983.85     1054.06    135.15 o 
   1   8  10      212.15      192.80     56.58 o 
   2   8  10      717.17      779.82     89.52 o 
   3   8  10      575.62      498.39     61.75 o 
   4   8  10        9.04       12.64     33.69 o 
   5   8  10      443.34      568.76     58.28 o 
   6   8  10      213.31      354.00     72.74 o 
   7   8  10      191.14      240.45     52.69 o 
   1   9  10     2204.08     2003.53    134.93 o 
   2   9  10     1016.16      989.50     82.21 o 
   3   9  10       85.63       62.99     55.27 o 
   4   9  10     2057.55     1908.94     94.70 o 
   5   9  10       20.86       83.03     61.44 o 
   6   9  10        3.89       76.01     74.27 o 
   0  10  10        7.91       60.00     78.94 o 
   1  10  10       21.03      -37.67     37.67 o 
   2  10  10       24.67        8.71     43.32 o 
   3  10  10       14.07      -30.71     78.39 o 
   4  10  10       13.68      -42.94     85.89 o 
   5  10  10       94.48      186.75     67.86 o 
   1  11  10      781.67      683.59     80.77 o 
   2  11  10      268.52      179.82    149.79 o 
   3  11  10       52.83      -14.72    118.98 o 
   1   1  11    22481.05    21556.93    515.81 o 
   2   1  11     4593.92     4372.42     96.38 o 
   3   1  11      193.71      160.18     26.71 o 
   4   1  11      287.80      344.43     31.34 o 
   5   1  11     2084.34     1926.02     70.08 o 
   6   1  11     2043.49     1933.54     76.16 o 
   7   1  11     1858.57     1726.23     62.09 o 
   8   1  11     1655.46     1564.71     66.98 o 
   9   1  11     1870.82     1762.24     75.42 o 
   0   2  11     3439.38     3302.77     95.55 o 
   1   2  11      184.20      244.33     23.21 o 
   2   2  11       49.48       65.16     22.64 o 
   3   2  11      571.90      581.91     43.99 o 
   4   2  11        0.00        8.60     22.02 o 
   5   2  11      304.48      297.98     32.79 o 
   6   2  11      222.49      208.23     30.32 o 
   7   2  11        2.02       33.47     26.57 o 
   8   2  11      152.64      188.81     37.69 o 
   9   2  11        4.28       24.63     34.11 o 
   1   3  11     6995.95     6300.00    147.74 o 
   2   3  11     1738.21     1639.00     60.16 o 
   3   3  11     6100.13     5714.40    122.57 o 
   4   3  11      132.51      184.96     31.64 o 
   5   3  11     2629.58     2372.66     97.63 o 
   6   3  11     2049.46     1990.27    113.19 o 
   7   3  11     3441.15     3303.18     98.19 o 
   8   3  11      354.75      365.33     43.84 o 
   9   3  11     1349.72     1352.69     76.47 o 
   0   4  11     3139.34     2661.12    111.17 o 
   1   4  11      218.26      272.60     36.82 o 
   2   4  11      604.71      680.10     50.43 o 
   3   4  11     7991.61     7831.83    184.36 o 
   4   4  11      265.91      304.18     38.74 o 
   5   4  11     1259.15     1206.91     60.19 o 
   6   4  11      125.04      176.39     40.45 o 
   7   4  11      152.75      150.85     38.80 o 
   8   4  11      229.96      265.09     41.42 o 
   9   4  11       71.87       72.40     35.83 o 
   1   5  11     7251.40     6875.96    192.16 o 
   2   5  11     1235.27     1095.15     92.62 o 
   3   5  11      491.71      463.36     38.93 o 
   4   5  11      147.48      167.86     32.27 o 
   5   5  11     2346.95     2311.14     83.90 o 
   6   5  11      896.21      962.79     61.53 o 
   7   5  11      319.66      363.47     48.40 o 
   8   5  11      451.68      449.03     55.32 o 
   0   6  11     4099.70     3454.59    205.25 o 
   1   6  11      248.79      249.77     49.03 o 
   2   6  11      382.76      316.74     41.63 o 
   3   6  11     2680.82     2639.18    126.96 o 
   4   6  11      407.16      468.65     43.48 o 
   5   6  11     2478.82     2286.48     86.49 o 
   6   6  11      100.78      147.73     31.62 o 
   7   6  11        0.05       13.78     30.19 o 
   8   6  11      432.30      430.05     67.33 o 
   1   7  11     1341.31     1287.57     97.69 o 
   2   7  11      320.07      258.03     79.41 o 
   3   7  11      909.36      923.20     64.17 o 
   4   7  11      165.39      275.91     63.84 o 
   5   7  11      423.18      525.52     64.47 o 
   6   7  11       64.93       65.96     71.28 o 
   7   7  11      565.16      671.75     62.00 o 
   0   8  11     2435.75     2355.69    186.31 o 
   1   8  11     1735.39     1732.17    118.74 o 
   2   8  11       84.26       85.10     56.61 o 
   3   8  11     5776.53     5196.92    175.96 o 
   4   8  11       60.79       50.38     43.05 o 
   5   8  11     1001.28     1202.27    141.02 o 
   6   8  11      470.83      567.52     59.82 o 
   1   9  11      235.04      294.50     76.42 o 
   2   9  11       89.50       76.46     89.90 o 
   3   9  11      140.78      127.88     68.94 o 
   4   9  11      349.06      364.22     56.02 o 
   5   9  11       23.83       81.91     50.14 o 
   0  10  11     2080.34     2254.01    213.46 o 
   1  10  11      608.21      483.22     90.58 o 
   2  10  11       19.61       10.46     73.62 o 
   3  10  11     2272.31     2160.01    120.84 o 
   4  10  11       33.98      -53.10     70.57 o 
   1  11  11      117.43       55.62     48.59 o 
   2  11  11      146.46       18.45    104.32 o 
   0   0  12    11704.04    10042.94    431.35 o 
   1   0  12     7568.93     7299.48    329.04 o 
   2   0  12    14382.24    13346.58    577.24 o 
   3   0  12     1113.60     1025.02     47.60 o 
   4   0  12      186.39      173.13     36.30 o 
   5   0  12      418.22      419.78     83.68 o 
   6   0  12     1516.53     1511.21     95.70 o 
   7   0  12      190.20      255.95     56.87 o 
   8   0  12     1639.53     1664.16     97.90 o 
   9   0  12      147.10      132.72     52.69 o 
   1   1  12      161.88      235.04     39.32 o 
   2   1  12       48.59      156.95     38.81 o 
   3   1  12      524.26      567.61     32.80 o 
   4   1  12      734.89      728.71     43.35 o 
   5   1  12       92.19       79.06     25.20 o 
   6   1  12      113.03      109.07     29.97 o 
   7   1  12       11.66      -27.76     27.76 o 
   8   1  12       62.72       51.00     32.54 o 
   9   1  12       54.65       30.86     32.53 o 
   0   2  12     2102.31     2079.28     68.21 o 
   1   2  12     3103.01     3158.94     97.03 o 
   2   2  12     6587.57     6065.19    142.82 o 
   3   2  12     2211.96     1966.66     76.18 o 
   4   2  12     1851.71     1756.74     76.39 o 
   5   2  12       38.89       45.57     24.31 o 
   6   2  12     5287.72     4975.49    136.48 o 
   7   2  12      199.10      195.20     37.64 o 
   8   2  12     1743.80     1695.29     77.95 o 
   9   2  12        0.27      -33.36     33.36 o 
   1   3  12        7.54       13.35     19.33 o 
   2   3  12      463.29      458.63     45.25 o 
   3   3  12        0.97       22.16     21.14 o 
   4   3  12      406.57      400.70     42.90 o 
   5   3  12      159.99      186.70     38.44 o 
   6   3  12       16.10       11.35     31.75 o 
   7   3  12       39.17       -4.86     25.69 o 
   8   3  12      130.28      136.10     35.95 o 
   9   3  12      320.63      369.05     48.84 o 
   0   4  12    11609.59    11151.49    352.10 o 
   1   4  12      107.69      145.25     38.71 o 
   2   4  12     9042.89     8357.32    192.78 o 
   3   4  12      199.87      242.87     29.64 o 
   4   4  12      566.98      544.30     43.24 o 
   5   4  12      916.91      897.11     65.54 o 
   6   4  12     1930.52     1888.53     92.01 o 
   7   4  12        7.48       44.61     33.33 o 
   8   4  12     1127.59     1151.71     79.63 o 
   1   5  12       67.45       62.63     28.35 o 
   2   5  12     2947.77     2819.84    104.13 o 
   3   5  12       11.97       51.97     28.90 o 
   4   5  12     5133.28     4975.50    135.00 o 
   5   5  12      269.77      335.82     39.42 o 
   6   5  12       16.71       76.89     35.86 o 
   7   5  12      409.79      402.36     51.38 o 
   8   5  12       61.46       92.69     41.07 o 
   0   6  12     1316.37     1187.32    118.73 o 
   1   6  12       29.98       36.10     39.27 o 
   2   6  12      580.61      525.51    104.93 o 
   3   6  12        6.02       19.47     25.64 o 
   4   6  12      483.51      529.18     47.40 o 
   5   6  12      144.20      164.13     41.00 o 
   6   6  12      586.77      675.91     50.37 o 
   7   6  12       53.79       83.02     32.52 o 
   8   6  12     1224.87     1155.15     79.31 o 
   1   7  12       69.84       66.71     47.78 o 
   2   7  12     1719.24     1570.28    109.98 o 
   3   7  12      570.92      509.30     48.10 o 
   4   7  12     5418.49     5106.77    170.04 o 
   5   7  12     1227.79     1418.83    100.54 o 
   6   7  12       41.58       65.90     53.94 o 
   7   7  12       89.15      271.11     63.35 o 
   0   8  12      922.13      856.38    125.68 o 
   1   8  12        4.00      -30.83     46.73 o 
   2   8  12      634.90      623.75     86.18 o 
   3   8  12        5.33        1.94     39.39 o 
   4   8  12       16.57       50.75     66.00 o 
   5   8  12        5.06       17.84     47.21 o 
   6   8  12       39.19       72.86     49.35 o 
   1   9  12       48.96      -24.55     76.42 o 
   2   9  12      742.37      643.92     95.41 o 
   3   9  12      456.77      380.75     82.71 o 
   4   9  12     2102.53     2078.79    118.17 o 
   5   9  12      584.93      519.35     72.71 o 
   0  10  12      138.93      181.26    104.21 o 
   1  10  12      122.87       53.53    121.89 o 
   2  10  12        2.37      -19.89     74.95 o 
   3  10  12      165.91      153.31     91.88 o 
   4  10  12      104.83      116.28     58.29 o 
   1  11  12       22.36      -26.01     60.38 o 
   1   1  13     1711.98     1681.91     62.72 o 
   2   1  13     3788.83     3535.27     81.44 o 
   3   1  13     1955.03     1787.30     55.22 o 
   4   1  13     4612.57     4301.08    135.38 o 
   5   1  13     5300.34     4802.19    128.34 o 
   6   1  13      189.68      198.88     35.28 o 
   7   1  13      388.31      332.99     44.25 o 
   8   1  13        5.19      -24.71     28.46 o 
   9   1  13      932.65      921.94     60.66 o 
   0   2  13      326.40      209.68     47.37 o 
   1   2  13      264.51      269.86     21.32 o 
   2   2  13     2217.08     2048.94     64.79 o 
   3   2  13      349.54      359.13     37.48 o 
   4   2  13       60.21       53.23     27.70 o 
   5   2  13      309.57      365.39     45.15 o 
   6   2  13      816.75      810.66     66.09 o 
   7   2  13        2.64        6.41     29.14 o 
   8   2  13       13.36       25.02     31.46 o 
   9   2  13       36.52        8.83     34.33 o 
   1   3  13     2660.64     2373.89     72.60 o 
   2   3  13      211.12      205.43     22.81 o 
   3   3  13       61.33      109.17     27.34 o 
   4   3  13     2173.60     2135.40     88.58 o 
   5   3  13     2784.65     2582.22    103.36 o 
   6   3  13       11.43        4.09     31.76 o 
   7   3  13      357.63      361.65     55.09 o 
   8   3  13       89.26       64.16     33.92 o 
   0   4  13       73.42       59.94     31.93 o 
   1   4  13      198.65      281.04     35.22 o 
   2   4  13     1620.65     1672.66     61.65 o 
   3   4  13     2145.29     2273.26     76.08 o 
   4   4  13     1132.29     1085.80     68.00 o 
   5   4  13       39.94       70.88     31.66 o 
   6   4  13      228.02      207.83     43.05 o 
   7   4  13        1.87        9.39     32.85 o 
   8   4  13       21.81       45.72     38.39 o 
   1   5  13     1560.90     1500.31     74.82 o 
   2   5  13     1665.53     1393.91     59.86 o 
   3   5  13       34.71      113.98     44.39 o 
   4   5  13     2268.78     2272.55     82.09 o 
   5   5  13     1136.76     1219.96     65.06 o 
   6   5  13      189.02      230.42     51.63 o 
   7   5  13      298.30      338.48     49.03 o 
   8   5  13        0.33        3.74     37.44 o 
   0   6  13      268.29      238.73     69.47 o 
   1   6  13        6.26       10.61     50.52 o 
   2   6  13     2545.43     2388.28     96.97 o 
   3   6  13     2675.26     2613.61     90.34 o 
   4   6  13        0.86      109.75     38.65 o 
   5   6  13      220.00      235.32     38.01 o 
   6   6  13      493.05      479.66     51.39 o 
   7   6  13        0.90        8.93     35.89 o 
   1   7  13      109.26      137.49     51.30 o 
   2   7  13       68.33       70.06     52.34 o 
   3   7  13       83.94       64.10     37.71 o 
   4   7  13      496.93      639.39     62.68 o 
   5   7  13      320.63      503.81     58.41 o 
   6   7  13        6.54       77.26     70.83 o 
   7   7  13      389.06      420.69     52.87 o 
   0   8  13      610.37      588.61    114.31 o 
   1   8  13      100.59       66.42     54.40 o 
   2   8  13      972.28     1051.78    106.75 o 
   3   8  13     2827.68     2714.83    164.24 o 
   4   8  13      890.52      952.76    108.34 o 
   5   8  13      425.77      391.19     64.99 o 
   6   8  13      208.73      405.81     97.27 o 
   1   9  13      146.34       75.03     61.91 o 
   2   9  13      148.30      139.12     76.42 o 
   3   9  13       35.59       72.04     66.95 o 
   4   9  13       74.06       61.46     52.71 o 
   5   9  13        8.50       18.86     80.96 o 
   0  10  13     1309.26     1212.58    181.26 o 
   1  10  13       23.66      -67.58     67.58 o 
   2  10  13      898.24      952.23    115.78 o 
   3  10  13     1779.86     1868.86    118.34 o 
   0   0  14      115.79      151.57     39.16 o 
   1   0  14     1177.01     1392.18     56.56 o 
   2   0  14     1710.11     1540.96     74.46 o 
   3   0  14    12509.38    11897.17    534.92 o 
   4   0  14     1854.80     1644.93     87.45 o 
   5   0  14      965.19     1028.94    131.99 o 
   6   0  14      160.44      146.29     45.99 o 
   7   0  14      211.47      252.43     70.10 o 
   8   0  14       12.30      -46.31     46.31 o 
   9   0  14      152.45       73.30     58.87 o 
   1   1  14     1044.27     1000.20     49.06 o 
   2   1  14        5.92       20.69     16.86 o 
   3   1  14      269.42      237.32     25.32 o 
   4   1  14       22.24       45.15     24.06 o 
   5   1  14       28.76        9.92     23.95 o 
   6   1  14      167.77      194.51     34.65 o 
   7   1  14        2.35       25.94     27.88 o 
   8   1  14       83.13       72.36     30.74 o 
   9   1  14       26.48       10.09     32.57 o 
   0   2  14      164.29      114.31     44.21 o 
   1   2  14        4.51       20.09     13.58 o 
   2   2  14      881.47      876.69     43.17 o 
   3   2  14    12780.08    11559.81    299.67 o 
   4   2  14     1057.56     1065.10     67.57 o 
   5   2  14     3986.02     3509.36    140.63 o 
   6   2  14       89.43      123.82     39.75 o 
   7   2  14        9.73      -16.13     28.65 o 
   8   2  14      392.43      386.68     45.47 o 
   1   3  14     1028.60     1040.20     40.79 o 
   2   3  14        1.63      -10.24     18.50 o 
   3   3  14       17.99       -2.40     23.83 o 
   4   3  14     2399.48     2171.19     91.68 o 
   5   3  14     1242.59     1218.69     75.96 o 
   6   3  14      465.52      489.19     56.99 o 
   7   3  14      205.29      260.58     50.44 o 
   8   3  14        5.19       35.54     39.07 o 
   0   4  14     1007.53      972.38     70.76 o 
   1   4  14        2.87        7.84     21.42 o 
   2   4  14      866.83      895.93     62.74 o 
   3   4  14     5116.47     4809.91    148.00 o 
   4   4  14      215.59      261.97     38.97 o 
   5   4  14     1466.93     1528.61     82.03 o 
   6   4  14        2.14       27.00     36.88 o 
   7   4  14       74.34       71.81     43.37 o 
   8   4  14        1.97       27.85     38.88 o 
   1   5  14     1987.07     1933.72     85.65 o 
   2   5  14      476.76      490.46     40.13 o 
   3   5  14     1903.05     1850.54     72.64 o 
   4   5  14      829.77      991.20     57.33 o 
   5   5  14      881.38      935.89     72.44 o 
   6   5  14      305.59      295.66     52.57 o 
   7   5  14      103.41      102.61     40.59 o 
   8   5  14      132.65      175.81     46.12 o 
   0   6  14      184.81      193.25     70.73 o 
   1   6  14      724.61      709.99     76.56 o 
   2   6  14      664.94      643.82     60.50 o 
   3   6  14     2589.28     2602.94     91.00 o 
   4   6  14      587.05      711.07    102.26 o 
   5   6  14      313.84      422.19     45.52 o 
   6   6  14      381.13      456.68     59.42 o 
   7   6  14      182.40      210.22     45.53 o 
   1   7  14     1598.94     1584.88    115.89 o 
   2   7  14        1.09      -30.90     49.31 o 
   3   7  14      504.89      622.56     82.51 o 
   4   7  14      336.07      485.48     81.23 o 
   5   7  14     2311.57     2586.42    118.17 o 
   6   7  14      200.01      334.02     74.29 o 
   0   8  14       12.03        7.58     75.79 o 
   1   8  14      257.30      146.75     61.94 o 
   2   8  14      149.22       84.77     64.34 o 
   3   8  14      764.88      754.59     75.59 o 
   4   8  14       77.51      236.69    173.05 o 
   5   8  14      343.35      397.86     80.79 o 
   6   8  14       17.01       35.49     59.16 o 
   1   9  14     3277.51     3189.89    240.31 o 
   2   9  14      352.35      390.61     88.62 o 
   3   9  14      237.26      109.54    111.47 o 
   4   9  14      787.96      766.00    106.95 o 
   0  10  14        3.37      -34.10     97.26 o 
   1  10  14       24.20     -116.52    116.52 o 
   2  10  14       58.09       50.19     94.89 o 
   3  10  14       15.66       -1.39     96.94 o 
   1   1  15      619.39      675.84     45.63 o 
   2   1  15     3309.76     3053.35    102.24 o 
   3   1  15      961.31      905.40     47.31 o 
   4   1  15    10711.32    10142.93    240.07 o 
   5   1  15      837.16      780.30     54.68 o 
   6   1  15      280.88      247.63     33.39 o 
   7   1  15     1210.36     1178.16     63.21 o 
   8   1  15        9.85       23.23     28.35 o 
   0   2  15       63.64      147.15     48.63 o 
   1   2  15      493.08      489.36     40.65 o 
   2   2  15      277.20      280.09     29.80 o 
   3   2  15      374.48      392.28     41.69 o 
   4   2  15       35.98       42.64     29.17 o 
   5   2  15      410.14      457.78     52.33 o 
   6   2  15       64.66       49.82     37.01 o 
   7   2  15        1.56       15.64     37.72 o 
   8   2  15      163.56      139.59     36.85 o 
   1   3  15      377.33      382.62     39.49 o 
   2   3  15     4353.71     4145.46    111.10 o 
   3   3  15      272.71      257.59     38.81 o 
   4   3  15     9201.89     8708.04    210.92 o 
   5   3  15      485.55      514.07     55.80 o 
   6   3  15      433.54      466.60     57.68 o 
   7   3  15     1355.99     1392.49     97.01 o 
   8   3  15       47.34       51.66     39.88 o 
   0   4  15     3653.23     3296.96    252.62 o 
   1   4  15     2043.98     1952.35     72.31 o 
   2   4  15     1525.85     1582.65     71.65 o 
   3   4  15      176.06      223.68     40.81 o 
   4   4  15      550.39      595.31     54.79 o 
   5   4  15       67.24      118.05     36.84 o 
   6   4  15      533.16      572.41     62.88 o 
   7   4  15       28.24       46.92     42.09 o 
   8   4  15      528.44      478.81     59.83 o 
   1   5  15      382.54      409.82     47.51 o 
   2   5  15     3294.01     3177.53     99.54 o 
   3   5  15      382.57      400.96     50.25 o 
   4   5  15     2439.59     2545.78    103.32 o 
   5   5  15        2.46       43.36     70.96 o 
   6   5  15      269.78      260.01     50.95 o 
   7   5  15      110.17      100.05     46.23 o 
   0   6  15     1756.37     1692.56    153.47 o 
   1   6  15      538.41      472.88     75.15 o 
   2   6  15     2725.57     2619.87    109.91 o 
   3   6  15      433.98      418.47     54.62 o 
   4   6  15      217.73      265.14     49.02 o 
   5   6  15      253.53      359.53     51.28 o 
   6   6  15     1067.11     1144.77    137.34 o 
   7   6  15       19.48       78.08     40.07 o 
   1   7  15      163.14      169.41     57.26 o 
   2   7  15      624.01      620.97     83.73 o 
   3   7  15      528.76      511.19     78.03 o 
   4   7  15     1009.39     1032.74    104.05 o 
   5   7  15        1.82      -13.33     51.15 o 
   6   7  15      798.62     1101.22    139.28 o 
   0   8  15     1820.64     1729.19    182.52 o 
   1   8  15     1075.85     1171.44    198.31 o 
   2   8  15     2591.09     2371.61    203.36 o 
   3   8  15        0.41       12.65     43.66 o 
   4   8  15      236.82      303.31     76.01 o 
   5   8  15      338.61      375.78     79.89 o 
   1   9  15       46.78      104.26     69.02 o 
   2   9  15      295.75      135.43    171.47 o 
   3   9  15        1.28      -14.54     67.27 o 
   4   9  15       43.86       96.23     67.99 o 
   0  10  15     1175.03     1366.68    203.99 o 
   1  10  15      506.22      435.47     97.19 o 
   2  10  15     1644.63     1590.40    118.01 o 
   0   0  16    14510.77    14712.63    635.34 o 
   1   0  16      568.38      555.02     52.20 o 
   2   0  16      287.21      233.00     41.39 o 
   3   0  16     6139.94     5693.44    296.83 o 
   4   0  16        5.59      -37.26     46.10 o 
   5   0  16     1950.54     1701.40    151.57 o 
   6   0  16      699.93      639.23     74.06 o 
   7   0  16       12.22       23.32     45.82 o 
   8   0  16      613.19      551.89     79.97 o 
   1   1  16       25.32       26.84     22.45 o 
   2   1  16      123.60      113.57     30.05 o 
   3   1  16     1045.55      945.16     69.45 o 
   4   1  16      124.79       94.32     35.67 o 
   5   1  16        2.72       -6.75     25.49 o 
   6   1  16       17.22        5.86     29.92 o 
   7   1  16        2.36        8.75     27.55 o 
   8   1  16      320.35      236.74     45.49 o 
   0   2  16     4294.23     4249.08    229.88 o 
   1   2  16      446.46      469.28     42.14 o 
   2   2  16      223.83      202.22     27.76 o 
   3   2  16     2531.72     2289.55     90.63 o 
   4   2  16       77.83       34.86     25.68 o 
   5   2  16      592.23      558.46     57.26 o 
   6   2  16     2847.44     2628.15    115.13 o 
   7   2  16      120.09      176.30     49.39 o 
   8   2  16      942.97      927.78     74.18 o 
   1   3  16        3.23       -3.96     24.15 o 
   2   3  16     1339.92     1203.00     54.76 o 
   3   3  16      268.58      328.82     41.21 o 
   4   3  16        4.59       -6.46     24.68 o 
   5   3  16      986.80      925.67     71.83 o 
   6   3  16      401.42      490.03     75.31 o 
   7   3  16       16.54       62.67     42.81 o 
   8   3  16       87.94       94.35     42.65 o 
   0   4  16     3041.12     3110.05    136.13 o 
   1   4  16      807.76      862.20     53.43 o 
   2   4  16       55.44      114.71     33.89 o 
   3   4  16     4748.66     4604.99    146.93 o 
   4   4  16      215.37      300.33     37.69 o 
   5   4  16      943.98     1043.82     77.37 o 
   6   4  16      510.71      521.40     61.85 o 
   7   4  16        0.59       -3.59     41.98 o 
   1   5  16     2251.54     2262.82    106.57 o 
   2   5  16      802.40      780.07     63.94 o 
   3   5  16      346.48      385.62     49.65 o 
   4   5  16        3.92       12.69     32.03 o 
   5   5  16      857.59     1026.12     95.68 o 
   6   5  16      883.23      964.61     81.51 o 
   7   5  16      190.19      244.58     56.21 o 
   0   6  16     1194.71     1324.36    144.63 o 
   1   6  16       16.50      -20.98     43.55 o 
   2   6  16      109.42      111.31     41.21 o 
   3   6  16     1315.63     1348.40     87.62 o 
   4   6  16       77.33       70.61     40.51 o 
   5   6  16      662.51      735.58     69.97 o 
   6   6  16      411.09      460.66     62.21 o 
   1   7  16      778.80      653.27     81.26 o 
   2   7  16     1095.08     1123.24    105.35 o 
   3   7  16       67.67       93.41     60.03 o 
   4   7  16      115.78      240.49    186.94 o 
   5   7  16      616.39     1142.34    320.20 o 
   6   7  16      830.14     1347.62    233.36 o 
   0   8  16      142.46      143.36     95.36 o 
   1   8  16       19.41       73.27     60.54 o 
   2   8  16       78.85      152.94     65.66 o 
   3   8  16       76.54       90.43     49.47 o 
   4   8  16        1.23       31.59     61.75 o 
   5   8  16      216.93      298.06     75.20 o 
   1   9  16     1174.28     1229.98    286.09 o 
   2   9  16     1489.93     1536.30    217.89 o 
   3   9  16      128.89       40.03     52.72 o 
   0  10  16      182.91       -7.58    113.68 o 
   1   1  17     6422.28     6750.72    164.68 o 
   2   1  17       24.58       -5.99     25.92 o 
   3   1  17      211.11      168.15     34.91 o 
   4   1  17      509.59      478.24     65.87 o 
   5   1  17      199.98      218.95     43.12 o 
   6   1  17       38.41       27.66     31.90 o 
   7   1  17     4645.08     4596.68    167.98 o 
   8   1  17       43.13       29.47     45.80 o 
   0   2  17      863.54      932.80    107.36 o 
   1   2  17     1868.08     1774.53     76.80 o 
   2   2  17        0.44       -4.00     25.33 o 
   3   2  17      163.39      134.77     33.37 o 
   4   2  17      309.29      344.30     37.10 o 
   5   2  17      365.87      417.54     53.90 o 
   6   2  17        4.41      -10.77     34.88 o 
   7   2  17       13.40      -12.49     40.20 o 
   8   2  17        8.45       62.60     48.16 o 
   1   3  17     1594.33     1710.96     77.33 o 
   2   3  17      307.03      290.04     33.57 o 
   3   3  17       32.72       23.80     29.08 o 
   4   3  17      296.49      303.04     38.85 o 
   5   3  17       28.12       16.46     34.11 o 
   6   3  17       30.28       35.28     42.70 o 
   7   3  17     3379.00     3081.54    135.74 o 
   0   4  17      102.55       78.94     60.00 o 
   1   4  17     2498.23     2441.78     98.14 o 
   2   4  17       19.65       29.94     35.19 o 
   3   4  17       43.63       86.81     31.66 o 
   4   4  17       32.64       63.74     27.94 o 
   5   4  17      298.03      379.21     51.82 o 
   6   4  17       13.56       71.57     41.05 o 
   7   4  17       52.10       48.74     52.28 o 
   1   5  17     2698.52     2451.66    103.01 o 
   2   5  17       21.33       13.76     39.03 o 
   3   5  17      161.86      157.30     49.78 o 
   4   5  17        1.75       -6.78     34.15 o 
   5   5  17       20.30      104.43     53.79 o 
   6   5  17       56.25      111.65     54.51 o 
   7   5  17     1554.57     1579.26    106.17 o 
   0   6  17      161.07      145.26     75.79 o 
   1   6  17     1273.68     1333.11    105.58 o 
   2   6  17       41.43       52.35     40.10 o 
   3   6  17      314.83      301.85     51.81 o 
   4   6  17      140.42      134.97     63.47 o 
   5   6  17     2122.78     2140.49    104.46 o 
   6   6  17       26.07      110.56     74.88 o 
   1   7  17      455.85      443.98     75.26 o 
   2   7  17      848.86      887.99     94.86 o 
   3   7  17       68.63       98.16    152.52 o 
   4   7  17        5.18       36.39     99.79 o 
   5   7  17       26.83       51.87     56.63 o 
   0   8  17       15.45       -8.84     89.05 o 
   1   8  17     1948.38     2156.73    146.91 o 
   2   8  17       85.32      139.40     66.74 o 
   3   8  17      472.73      432.49     88.57 o 
   4   8  17       59.63      185.91     70.95 o 
   1   9  17      154.13        5.46     74.08 o 
   2   9  17        4.81      -28.57     67.87 o 
   3   9  17       31.93       36.63     55.11 o 
   0   0  18    22255.93    23628.25   1001.64 o 
   1   0  18       37.06      -21.77     53.68 o 
   2   0  18      156.04      214.99     40.73 o 
   3   0  18      269.31      277.55     38.64 o 
   4   0  18      230.04      229.90     53.80 o 
   5   0  18      229.41      234.94     83.36 o 
   6   0  18     1668.97     1571.93    181.26 o 
   7   0  18      224.28      162.15     77.68 o 
   1   1  18        1.63      -21.35     25.85 o 
   2   1  18      224.42      219.51     36.99 o 
   3   1  18      439.23      441.40     48.05 o 
   4   1  18        5.20       16.63     75.79 o 
   5   1  18       42.76       38.91     44.68 o 
   6   1  18      176.50      209.89     46.80 o 
   7   1  18       64.91       78.34     45.12 o 
   0   2  18    12615.03    13557.69    437.33 o 
   1   2  18       23.56      -21.08     30.87 o 
   2   2  18       25.26       52.54     34.51 o 
   3   2  18      435.12      422.81     47.50 o 
   4   2  18       92.10       89.17     28.95 o 
   5   2  18      405.68      424.59     55.12 o 
   6   2  18     2588.63     2532.16    115.82 o 
   7   2  18        2.06      -24.18     42.05 o 
   1   3  18        0.68       -3.65     36.61 o 
   2   3  18     1083.37     1081.55     68.49 o 
   3   3  18        0.96       -2.67     28.02 o 
   4   3  18      624.45      514.53     56.32 o 
   5   3  18        0.96      -10.70     34.20 o 
   6   3  18      301.43      290.35     53.22 o 
   7   3  18       15.91       -2.96     45.06 o 
   0   4  18     9612.25     9653.23    321.35 o 
   1   4  18      253.34      215.65     42.84 o 
   2   4  18      482.83      558.07     67.05 o 
   3   4  18      718.38      828.82     64.96 o 
   4   4  18       61.26      137.17     33.09 o 
   5   4  18      152.06      213.73     47.08 o 
   6   4  18     1034.60     1066.06     85.36 o 
   7   4  18       32.35       25.68     42.81 o 
   1   5  18      749.65      763.78     64.07 o 
   2   5  18     1909.14     2135.68    119.88 o 
   3   5  18        0.88      -17.46     41.86 o 
   4   5  18      315.29      373.50     53.49 o 
   5   5  18       45.63       71.56     68.82 o 
   6   5  18      755.00      870.27     79.63 o 
   0   6  18     1523.94     1280.16    148.41 o 
   1   6  18       11.25      -25.61     49.46 o 
   2   6  18      357.35      307.93     52.06 o 
   3   6  18      125.95      124.42     55.53 o 
   4   6  18        0.38       34.37     49.34 o 
   5   6  18       41.13       24.48     63.47 o 
   6   6  18     1700.55     1956.50    177.43 o 
   1   7  18      214.27      127.32     68.21 o 
   2   7  18     1638.27     1635.21    121.88 o 
   3   7  18       89.06      161.09     66.77 o 
   4   7  18      323.80      396.61    108.63 o 
   5   7  18      107.92      166.35    133.89 o 
   0   8  18      168.17       49.26    102.31 o 
   1   8  18      120.06       13.94     67.83 o 
   2   8  18      478.68      375.66     81.94 o 
   3   8  18       12.62      -27.60     58.12 o 
   4   8  18      149.92      279.15    103.57 o 
   1   9  18       59.71      -46.58     74.41 o 
   1   1  19     3020.76     3150.89    141.88 o 
   2   1  19     1009.48     1045.50     58.82 o 
   3   1  19       51.96       59.23     33.29 o 
   4   1  19     2165.46     1921.53    118.04 o 
   5   1  19       28.38       20.72     45.33 o 
   6   1  19        4.90      -41.60     47.24 o 
   7   1  19     2744.80     2660.83    130.87 o 
   0   2  19      341.37      320.20     77.05 o 
   1   2  19      357.03      428.81     47.49 o 
   2   2  19        7.77       21.36     29.35 o 
   3   2  19        3.34       51.08     32.21 o 
   4   2  19        3.89        5.85     42.70 o 
   5   2  19       85.83      107.13     51.96 o 
   6   2  19        9.49       17.60     39.01 o 
   7   2  19        5.37       12.04     42.26 o 
   1   3  19     5357.93     5487.78    214.54 o 
   2   3  19      299.88      353.29     44.89 o 
   3   3  19      108.71      114.93     34.72 o 
   4   3  19     2833.33     2694.80    111.27 o 
   5   3  19       49.40       55.88     38.68 o 
   6   3  19      175.56      128.56     48.07 o 
   7   3  19     2678.05     2493.79    124.75 o 
   0   4  19     1626.17     1641.40    154.73 o 
   1   4  19     1292.16     1416.02    102.01 o 
   2   4  19      173.82      180.67     50.22 o 
   3   4  19        3.55       -0.26     37.78 o 
   4   4  19       98.19       91.05     32.35 o 
   5   4  19      523.65      590.36     63.42 o 
   6   4  19      141.58      200.31     51.87 o 
   1   5  19     1442.95     1295.25    102.53 o 
   2   5  19      765.04      773.65     83.71 o 
   3   5  19       24.53       43.88     44.73 o 
   4   5  19      144.28      133.37     44.44 o 
   5   5  19       12.79      104.23    114.78 o 
   6   5  19       11.74       67.43     57.94 o 
   0   6  19      143.62       73.26     87.15 o 
   1   6  19     2702.90     2505.31    141.08 o 
   2   6  19      492.17      405.61     69.66 o 
   3   6  19      441.23      452.81     74.53 o 
   4   6  19        0.32      -31.93     38.09 o 
   5   6  19      634.25      654.57     92.66 o 
   1   7  19      741.44      698.27     93.24 o 
   2   7  19      356.24      375.72     75.87 o 
   3   7  19       48.16      -30.31     68.21 o 
   4   7  19      265.65      266.45    105.15 o 
   0   8  19     1107.18      879.75    159.78 o 
   1   8  19      721.96      808.54    175.26 o 
   2   8  19      698.68      788.53    176.52 o 
   3   8  19      149.64      301.90     82.10 o 
   0   0  20     4007.71     4254.76    239.36 o 
   1   0  20     1696.35     1775.50    101.54 o 
   2   0  20       37.88       69.18     38.81 o 
   3   0  20     5388.98     5511.55    310.72 o 
   4   0  20      169.77      149.05     76.42 o 
   5   0  20      345.58      386.69     71.30 o 
   6   0  20      544.02      542.28     84.07 o 
   7   0  20       18.10       45.78     60.90 o 
   1   1  20       69.77      107.28     34.47 o 
   2   1  20      313.72      328.85     37.07 o 
   3   1  20      277.85      347.94     42.17 o 
   4   1  20       85.71       78.19     47.74 o 
   5   1  20        0.86       -5.45     45.52 o 
   6   1  20       92.71       98.63     57.35 o 
   7   1  20       53.52      138.57    125.68 o 
   0   2  20     1733.35     1919.29    157.89 o 
   1   2  20       21.08       20.38     49.23 o 
   2   2  20      429.16      473.81     52.74 o 
   3   2  20     2029.45     2066.06    112.45 o 
   4   2  20      162.64      200.19     56.86 o 
   5   2  20      765.15      767.72     89.68 o 
   6   2  20       96.62       94.60     59.66 o 
   1   3  20      372.35      419.41     72.63 o 
   2   3  20      109.15      148.44     51.13 o 
   3   3  20       12.70       21.18     43.26 o 
   4   3  20      232.41      260.09     59.07 o 
   5   3  20      999.41     1089.60     83.60 o 
   6   3  20      195.55      210.80     51.48 o 
   0   4  20     1908.77     1957.18    171.78 o 
   1   4  20        3.33      -23.34     41.97 o 
   2   4  20        0.50      -13.26     63.16 o 
   3   4  20     1963.77     2041.17    120.13 o 
   4   4  20      142.95      146.50     51.05 o 
   5   4  20      346.94      418.57     66.13 o 
   6   4  20      559.22      626.41     71.48 o 
   1   5  20      590.16      522.18    134.84 o 
   2   5  20      245.24      288.97     78.00 o 
   3   5  20      585.63      578.12     77.32 o 
   4   5  20        1.30       -1.50     39.30 o 
   5   5  20      587.01      636.81     91.71 o 
   0   6  20      617.20      743.97    134.52 o 
   1   6  20       24.09      -52.42     78.94 o 
   2   6  20       18.97       -1.12     49.55 o 
   3   6  20     1209.25     1175.26    108.95 o 
   4   6  20       12.84       35.42     42.26 o 
   1   7  20      374.05      265.56     78.86 o 
   2   7  20      418.89      462.30    117.47 o 
   3   7  20      108.31      130.73     85.26 o 
   0   8  20      156.12       16.42    116.84 o 
   1   8  20       22.31      -72.89     72.89 o 
   2   8  20        0.78        4.99     69.86 o 
   1   1  21      110.19      167.95     39.11 o 
   2   1  21      772.73      879.29     68.98 o 
   3   1  21     1030.56     1156.24     68.11 o 
   4   1  21     3893.54     4004.86    151.51 o 
   5   1  21      893.54      879.90     97.54 o 
   6   1  21        6.56      -35.05     52.55 o 
   0   2  21      231.49      306.30     87.15 o 
   1   2  21      121.19      115.68     48.27 o 
   2   2  21      393.29      514.77     56.17 o 
   3   2  21       86.47       98.11     38.52 o 
   4   2  21       64.50      104.92     50.83 o 
   5   2  21       24.10       45.04     49.46 o 
   6   2  21      382.15      323.64    106.42 o 
   1   3  21      162.61      175.78     85.89 o 
   2   3  21     1159.40     1457.31    111.64 o 
   3   3  21      540.85      555.13    116.21 o 
   4   3  21     1854.02     1874.32    124.76 o 
   5   3  21      400.53      357.54     55.71 o 
   6   3  21        9.00       43.00     53.58 o 
   0   4  21      157.99      209.04     83.36 o 
   1   4  21        0.77        6.70     46.59 o 
   2   4  21      255.32      271.57     94.10 o 
   3   4  21      277.74      273.46     96.63 o 
   4   4  21       90.37      126.60     56.26 o 
   5   4  21       65.39       53.26     70.61 o 
   1   5  21      471.05      441.45    113.05 o 
   2   5  21      392.77      432.54     72.01 o 
   3   5  21        0.12       -5.33     48.31 o 
   4   5  21      955.95     1217.98     89.77 o 
   5   5  21       36.19       52.57     57.61 o 
   0   6  21     1094.05     1007.96    138.31 o 
   1   6  21      120.27       12.00     94.73 o 
   2   6  21      966.52     1047.41    105.73 o 
   3   6  21      969.54     1139.49    111.75 o 
   4   6  21      261.28      256.63     56.82 o 
   1   7  21        1.21      -93.47     93.47 o 
   2   7  21      213.43       53.05     93.47 o 
   0   0  22     3407.13     3793.10    234.94 o 
   1   0  22      270.41      228.62     76.42 o 
   2   0  22     2201.50     2451.05    193.89 o 
   3   0  22     2740.07     3088.29    226.10 o 
   4   0  22      685.72      637.24    124.42 o 
   5   0  22      320.56      237.46    101.68 o 
   6   0  22       59.25      -44.21     78.94 o 
   1   1  22        0.79       82.24     46.40 o 
   2   1  22      130.49      226.32     44.88 o 
   3   1  22       10.44       -0.29     44.87 o 
   4   1  22       60.11       96.95     50.68 o 
   5   1  22       29.11       14.92     43.39 o 
   6   1  22       29.42        3.57     48.66 o 
   0   2  22      112.03      196.41     84.63 o 
   1   2  22        2.71       30.80     46.88 o 
   2   2  22     1787.17     1887.44     95.51 o 
   3   2  22     2849.16     2734.36    146.90 o 
   4   2  22       61.97      262.72    169.26 o 
   5   2  22      387.96      418.73     75.87 o 
   1   3  22      161.39      113.06     53.80 o 
   2   3  22       92.46      125.87     56.67 o 
   3   3  22       41.43       15.79     76.42 o 
   4   3  22      693.05      741.37     90.16 o 
   5   3  22      320.49      379.55     76.22 o 
   0   4  22      856.60     1033.22    149.05 o 
   1   4  22       25.09      -15.22     50.37 o 
   2   4  22     2084.90     2443.47    209.04 o 
   3   4  22     1534.96     1875.08    192.62 o 
   4   4  22      104.12       31.58     85.26 o 
   5   4  22      206.37      247.72     69.04 o 
   1   5  22      417.38      373.25    109.89 o 
   2   5  22       76.76       67.58     81.47 o 
   3   5  22      157.70      164.15     64.01 o 
   4   5  22     2042.39     2238.64    113.07 o 
   2   6  22      430.31      456.64    111.15 o 
   3   6  22      744.19      718.02     93.00 o 
   1   7  22      336.84       68.21    112.42 o 
   1   1  23     1602.13     1783.46    119.15 o 
   2   1  23       62.88      102.86     52.49 o 
   3   1  23      393.77      549.56     82.16 o 
   4   1  23      523.07      680.98     90.29 o 
   5   1  23     1144.91     1287.31    122.11 o 
   0   2  23       46.62       67.58     76.42 o 
   1   2  23        3.92      -28.06     46.99 o 
   2   2  23       49.82      134.16     55.59 o 
   3   2  23      354.20      416.38     83.05 o 
   4   2  23       33.51       99.91     53.76 o 
   5   2  23       55.25       51.25     55.88 o 
   1   3  23     1611.66     1837.46    128.36 o 
   2   3  23       47.44       56.94     52.78 o 
   3   3  23      386.09      523.56    122.52 o 
   4   3  23      823.41      994.69    159.78 o 
   0   4  23      400.49      414.30    111.15 o 
   1   4  23        1.12       28.54     53.30 o 
   2   4  23      648.54      909.43    150.94 o 
   3   4  23     1019.90      875.33    151.57 o 
   1   5  23      439.05      463.56    120.63 o 
   2   5  23        3.09      -10.10     81.47 o 
   3   5  23       54.90       91.58     88.42 o 
   2   6  23      445.85      615.76    134.52 o 
   1   0  24     1721.63     1948.34    179.36 o 
   2   0  24     2336.21     2555.26    205.89 o 
   3   0  24       11.14      -59.37     70.73 o 
   4   0  24      394.27      570.29    128.21 o 
   1   1  24      117.16      219.78     86.52 o 
   2   1  24       19.00       44.84     75.15 o 
   3   1  24       72.17       87.64     55.80 o 
   4   1  24      153.54      171.17     63.39 o 
   0   2  24      273.22      447.77    110.52 o 
   1   2  24      511.41      536.60     82.49 o 
   2   2  24      641.81      729.47     92.12 o 
   3   2  24      118.17      167.99     92.84 o 
   4   2  24      313.59      339.49     60.86 o 
   1   3  24      195.15      256.27     66.43 o 
   2   3  24      180.65      193.49     65.89 o 
   3   3  24       35.68       12.63     81.47 o 
   4   3  24      310.65      510.29    127.57 o 
   0   4  24      981.51     1102.06    168.62 o 
   1   4  24      382.36      415.16     80.80 o 
   2   4  24      406.67      497.03    125.68 o 
   3   4  24       47.44      119.36     89.68 o 
   1   5  24      103.52      123.15     97.26 o 
   2   5  24      290.21      266.51    108.00 o 
   1   1  25      579.34      760.39    131.36 o 
   2   1  25     1399.91     1599.09    188.20 o 
   3   1  25        7.38       17.05     79.58 o 
   0   2  25      469.67      445.88    119.99 o 
   1   2  25       13.86       33.63     55.39 o 
   2   2  25        2.14      -25.26     76.42 o 
   3   2  25      168.13      208.41     97.26 o 
   1   3  25      240.12      216.23     68.50 o 
   2   3  25      770.32      943.76    108.94 o 
   3   3  25        3.27      -25.26     82.10 o 
   0   4  25      812.59      738.92    143.36 o 
   1   4  25       60.80       68.81     60.96 o 
   1   1  26       28.74      123.15     94.10 o 
   2   1  26       99.74       72.63     83.36 o 
   0   2  26      359.66      356.20    107.36 o 
   1   2  26     1145.96     1918.02    219.15 o 
   2   2  26      153.52      164.20     97.89 o 
   1   3  26      371.19      407.07     85.41 o 
                                                 
